# Supplementary material for: A third generation vaccine for human visceral leishmaniasis and post kala azar dermal leishmaniasis: First-in-human trial of ChAd63-KH
Source: PLoS Negl Trop Dis. 2017 May 12;11(5):e0005527. doi: 10.1371/journal.pntd.0005527 (PMC5443534; doi:10.1371/journal.pntd.0005527)
Supplement: S1 Table — (XLS) [file pntd.0005527.s002.xls]

## Sheet: deTable.tab.txt
ensemble.gene.id	gene.name	logCPM	logFC.Post _VS_Pre	PV.Post_VS_Pre	FDR.Post_VS_Pre
ENSG00000020577	SAMD4A	4.60826	2.91035	1.08e-98	4.63e-94
ENSG00000225492	GBP1P1	4.85486	5.01371	1.55e-89	3.31e-85
ENSG00000140105	WARS	9.34923	3.16876	7.11e-87	1.01e-82
ENSG00000010030	ETV7	4.91181	4.46448	1.66e-69	1.78e-65
ENSG00000162654	GBP4	8.58812	3.1712	3.18e-68	2.72e-64
ENSG00000117228	GBP1	9.61169	3.45669	7.6e-68	5.42e-64
ENSG00000132274	TRIM22	10.5639	2.52797	4.03e-67	2.46e-63
ENSG00000156587	UBE2L6	6.80388	2.75438	2.24e-65	1.2e-61
ENSG00000177409	SAMD9L	10.4228	2.78842	3.8e-65	1.81e-61
ENSG00000170581	STAT2	7.95038	2.92407	8.25e-65	3.53e-61
ENSG00000226004	RP11-10J5.1	1.81884	5.2216	5.51e-64	2.14e-60
ENSG00000152766	ANKRD22	5.42566	4.48613	1.22e-60	4.34e-57
ENSG00000221963	APOL6	8.66524	2.633	5.74e-60	1.89e-56
ENSG00000002549	LAP3	8.83945	3.36868	7.5e-59	2.29e-55
ENSG00000173193	PARP14	11.5616	2.86783	8.26e-59	2.35e-55
ENSG00000138496	PARP9	9.35044	2.38436	7.51e-58	2.01e-54
ENSG00000025708	TYMP	7.17386	2.19984	2.33e-57	5.86e-54
ENSG00000154451	GBP5	11.3224	3.20333	2.48e-57	5.9e-54
ENSG00000163568	AIM2	6.0356	2.51085	8.08e-57	1.82e-53
ENSG00000133106	EPSTI1	8.3993	3.38177	1.25e-56	2.67e-53
ENSG00000068079	IFI35	6.58178	3.27613	1.33e-56	2.72e-53
ENSG00000115415	STAT1	10.5252	2.32129	1.69e-56	3.29e-53
ENSG00000169245	CXCL10	4.77244	5.34603	2e-56	3.72e-53
ENSG00000149131	SERPING1	4.85032	4.84242	4.82e-56	8.6e-53
ENSG00000132530	XAF1	8.74374	2.99183	1.6e-55	2.73e-52
ENSG00000269640	CTD-2521M24.9	2.75633	2.25313	2.7e-52	4.45e-49
ENSG00000131979	GCH1	6.89264	2.37909	3.42e-52	5.42e-49
ENSG00000108771	DHX58	6.30306	3.20483	6.31e-52	9.65e-49
ENSG00000100911	PSME2	5.48795	1.90698	6.92e-52	1.02e-48
ENSG00000137628	DDX60	9.28288	2.73897	1.26e-51	1.8e-48
ENSG00000108691	CCL2	1.97658	5.03368	3.53e-51	4.88e-48
ENSG00000115267	IFIH1	8.25592	3.0289	1.52e-50	2.01e-47
ENSG00000136514	RTP4	5.23725	2.89293	1.55e-50	2.01e-47
ENSG00000131203	IDO1	6.95154	5.10786	1.97e-49	2.48e-46
ENSG00000121858	TNFSF10	9.99426	2.85617	2.99e-49	3.65e-46
ENSG00000196141	SPATS2L	5.39977	3.78583	5.26e-49	6.25e-46
ENSG00000111335	OAS2	8.34443	3.2497	6.61e-49	7.64e-46
ENSG00000168394	TAP1	8.37868	1.98582	6.95e-49	7.83e-46
ENSG00000078081	LAMP3	5.78976	6.00415	1.54e-48	1.69e-45
ENSG00000162772	ATF3	3.36954	4.59634	3.63e-48	3.88e-45
ENSG00000107201	DDX58	10.1496	3.11292	4.93e-48	5.15e-45
ENSG00000152778	IFIT5	8.19553	2.55062	2.16e-47	2.2e-44
ENSG00000108387	2004-09-01	2.19063	3.35313	3.04e-47	3.03e-44
ENSG00000100342	APOL1	6.13677	2.66967	1.07e-46	1.04e-43
ENSG00000059378	PARP12	7.51966	2.50643	1.5e-46	1.43e-43
ENSG00000089127	OAS1	8.46325	3.46601	2.24e-46	2.08e-43
ENSG00000188313	PLSCR1	8.59156	2.70812	7.25e-46	6.6e-43
ENSG00000138119	MYOF	6.26875	2.20276	8.16e-46	7.27e-43
ENSG00000134326	CMPK2	7.63379	4.07265	1.42e-45	1.24e-42
ENSG00000187608	ISG15	8.24887	4.95684	2.17e-45	1.85e-42
ENSG00000137200	FTSJD2	7.26224	2.07642	2.5e-45	2.09e-42
ENSG00000163840	DTX3L	8.33986	2.05417	3.84e-45	3.16e-42
ENSG00000172159	FRMD3	5.33801	2.90824	5.36e-45	4.33e-42
ENSG00000137965	IFI44	8.93309	3.82214	8.86e-45	7.02e-42
ENSG00000196664	TLR7	5.14516	1.7126	9.18e-45	7.14e-42
ENSG00000124256	ZBP1	6.76257	2.96231	1.45e-44	1.11e-41
ENSG00000185507	IRF7	3.90029	3.14116	1.79e-44	1.34e-41
ENSG00000168062	BATF2	1.94436	4.48108	3.16e-44	2.33e-41
ENSG00000013374	NUB1	7.85475	2.02444	6.5e-44	4.72e-41
ENSG00000119917	IFIT3	10.8216	3.91969	1.19e-43	8.45e-41
ENSG00000132256	TRIM5	6.92319	2.15125	1.82e-43	1.28e-40
ENSG00000119922	IFIT2	11.2565	3.69064	4.69e-43	3.24e-40
ENSG00000172183	ISG20	7.02121	2.26611	9.4e-43	6.39e-40
ENSG00000179331	RAB39A	3.28515	1.77248	2.4e-42	1.61e-39
ENSG00000126709	IFI6	8.44719	3.83483	7.53e-42	4.95e-39
ENSG00000196116	TDRD7	7.2199	2.1803	8.15e-42	5.29e-39
ENSG00000224789	AC012363.4	1.63221	3.50673	9.54e-42	6.09e-39
ENSG00000198785	GRIN3A	2.01428	3.4505	1.12e-41	7.06e-39
ENSG00000116663	FBXO6	3.30593	2.48262	1.42e-41	8.82e-39
ENSG00000128383	APOBEC3A	8.01656	2.03173	4.28e-41	2.62e-38
ENSG00000128335	APOL2	7.66478	1.81841	8.74e-41	5.27e-38
ENSG00000178685	PARP10	5.66578	2.05949	1.04e-40	6.18e-38
ENSG00000111331	OAS3	8.11398	4.24418	1.42e-40	8.33e-38
ENSG00000120217	CD274	7.08407	3.65754	1.44e-40	8.34e-38
ENSG00000145685	LHFPL2	6.19326	2.17478	2.4e-40	1.37e-37
ENSG00000155629	PIK3AP1	9.14317	1.78636	3.3e-40	1.86e-37
ENSG00000135114	OASL	7.15523	4.00269	6.47e-40	3.59e-37
ENSG00000114127	XRN1	9.68181	1.91684	8.47e-40	4.65e-37
ENSG00000138646	HERC5	9.50783	4.24741	9.6e-40	5.2e-37
ENSG00000177989	ODF3B	2.95654	2.35012	2.22e-39	1.19e-36
ENSG00000100336	APOL4	2.76597	3.83277	3.03e-39	1.6e-36
ENSG00000102524	TNFSF13B	8.1433	2.49651	4.28e-39	2.23e-36
ENSG00000137959	IFI44L	9.55816	4.40509	4.6e-39	2.37e-36
ENSG00000130489	SCO2	2.71776	2.22539	6.67e-39	3.4e-36
ENSG00000253838	RP11-44K6.2	1.87652	4.76575	8.89e-39	4.48e-36
ENSG00000135148	TRAFD1	7.27453	2.01679	3.27e-38	1.63e-35
ENSG00000085449	WDFY1	7.86527	1.69631	3.35e-38	1.65e-35
ENSG00000130303	BST2	6.74242	2.23652	3.89e-38	1.89e-35
ENSG00000123609	NMI	7.17756	1.46234	4.52e-38	2.17e-35
ENSG00000136816	TOR1B	6.78558	2.19292	5.22e-38	2.48e-35
ENSG00000179044	EXOC3L1	0.754137	4.20444	6.72e-38	3.16e-35
ENSG00000257452	RP1-71H24.1	1.363	3.76805	2.26e-37	1.05e-34
ENSG00000105967	TFEC	8.04843	2.47306	4.62e-37	2.13e-34
ENSG00000134321	RSAD2	10.7103	5.14822	4.92e-37	2.24e-34
ENSG00000184979	USP18	5.81348	4.88208	5.8e-37	2.61e-34
ENSG00000157601	MX1	10.0668	3.66286	8.45e-37	3.77e-34
ENSG00000163565	IFI16	9.72769	1.91501	1.22e-36	5.38e-34
ENSG00000237568	RP4-620F22.2	1.47502	3.87155	1.54e-36	6.74e-34
ENSG00000185885	IFITM1	6.20228	2.16141	2.93e-36	1.26e-33
ENSG00000204267	TAP2	6.80871	1.74642	3.32e-36	1.42e-33
ENSG00000269728	RP11-145M9.4	6.37109	1.71776	3.39e-36	1.43e-33
ENSG00000079385	CEACAM1	5.49169	2.66603	5.02e-36	2.11e-33
ENSG00000138760	SCARB2	6.732	1.57436	5.22e-36	2.17e-33
ENSG00000055332	EIF2AK2	8.42484	2.55433	5.75e-36	2.36e-33
ENSG00000238015	RP4-641G12.3	2.29862	3.46969	8.53e-36	3.48e-33
ENSG00000133313	CNDP2	7.10144	1.54964	1.17e-35	4.72e-33
ENSG00000155363	MOV10	4.19246	2.46325	1.38e-35	5.53e-33
ENSG00000188820	FAM26F	5.75712	3.13163	1.94e-35	7.68e-33
ENSG00000114450	GNB4	7.44381	1.73429	3.23e-35	1.27e-32
ENSG00000255221	CARD17	2.99636	3.01327	3.81e-35	1.48e-32
ENSG00000128512	DOCK4	7.23741	2.71159	4.94e-35	1.91e-32
ENSG00000173821	RNF213	11.0479	2.34508	5.91e-35	2.24e-32
ENSG00000132109	TRIM21	7.00464	1.49794	5.91e-35	2.24e-32
ENSG00000165178	NCF1C	6.7038	1.80298	6.94e-35	2.6e-32
ENSG00000204516	MICB	4.80173	1.56031	1.41e-34	5.25e-32
ENSG00000135604	STX11	6.26551	2.06785	2.45e-34	9.03e-32
ENSG00000162645	GBP2	10.1151	1.75467	3.95e-34	1.45e-31
ENSG00000023902	PLEKHO1	6.83324	1.13139	4.29e-34	1.55e-31
ENSG00000088827	SIGLEC1	3.63818	4.11582	5.94e-34	2.14e-31
ENSG00000101347	SAMHD1	8.99448	1.2976	9.65e-34	3.44e-31
ENSG00000079263	SP140	8.26457	1.83089	1.49e-33	5.22e-31
ENSG00000137414	FAM8A1	7.8479	1.47344	1.49e-33	5.22e-31
ENSG00000141664	ZCCHC2	7.75562	2.08096	3.76e-33	1.31e-30
ENSG00000138642	HERC6	6.6952	2.47999	3.92e-33	1.35e-30
ENSG00000117226	GBP3	6.85289	1.81984	4.79e-33	1.64e-30
ENSG00000188282	RUFY4	1.94953	3.05689	7.18e-33	2.44e-30
ENSG00000224891	AC007899.3	1.2047	3.54979	1.35e-32	4.54e-30
ENSG00000130066	SAT1	9.95289	1.71332	4.3e-32	1.44e-29
ENSG00000183486	MX2	8.65197	2.23669	4.76e-32	1.58e-29
ENSG00000181381	DDX60L	10.2802	2.29428	4.83e-32	1.59e-29
ENSG00000168404	MLKL	6.93382	1.4461	5.43e-32	1.77e-29
ENSG00000123610	TNFAIP6	7.69343	3.59254	7.47e-32	2.42e-29
ENSG00000136147	PHF11	7.14251	1.56137	1.12e-31	3.61e-29
ENSG00000152229	PSTPIP2	6.71042	1.66861	1.17e-31	3.74e-29
ENSG00000096968	JAK2	9.00133	1.27907	1.43e-31	4.54e-29
ENSG00000112773	FAM46A	7.42399	1.79038	2.07e-31	6.52e-29
ENSG00000185745	IFIT1	10.0215	4.24943	2.28e-31	7.12e-29
ENSG00000136689	IL1RN	5.01677	2.74153	2.67e-31	8.29e-29
ENSG00000110057	UNC93B1	6.06906	1.76609	2.77e-31	8.52e-29
ENSG00000160932	LY6E	3.81628	2.77718	3.24e-31	9.9e-29
ENSG00000125826	RBCK1	5.00019	1.80619	4.03e-31	1.22e-28
ENSG00000157693	C9orf91	4.55274	1.92117	4.72e-31	1.42e-28
ENSG00000123130	ACOT9	6.53791	1.49612	5.25e-31	1.57e-28
ENSG00000205413	SAMD9	10.0502	2.06994	1.26e-30	3.75e-28
ENSG00000174944	P2RY14	6.57515	2.57632	1.32e-30	3.9e-28
ENSG00000125148	MT2A	5.16545	3.20924	1.38e-30	4.05e-28
ENSG00000122643	NT5C3A	7.24532	1.86507	2.46e-30	7.15e-28
ENSG00000152558	TMEM123	9.98825	1.8226	2.6e-30	7.53e-28
ENSG00000108700	CCL8	0.573575	5.1977	3.46e-30	9.95e-28
ENSG00000135363	LMO2	6.59171	1.67323	4.59e-30	1.31e-27
ENSG00000138035	PNPT1	6.47559	2.4385	4.65e-30	1.32e-27
ENSG00000137767	SQRDL	6.02218	1.42593	5.44e-30	1.53e-27
ENSG00000146425	DYNLT1	6.6146	1.73715	1.11e-29	3.1e-27
ENSG00000196358	NTNG2	3.40479	2.29859	1.49e-29	4.14e-27
ENSG00000112343	TRIM38	8.22838	1.40497	1.58e-29	4.36e-27
ENSG00000240065	PSMB9	7.78069	1.56902	2.2e-29	6.04e-27
ENSG00000164509	IL31RA	1.36028	3.2127	2.65e-29	7.24e-27
ENSG00000150337	FCGR1A	7.25586	2.87375	3.12e-29	8.46e-27
ENSG00000223387	RP11-408H1.3	2.32162	5.24102	3.5e-29	9.41e-27
ENSG00000228318	AP001610.5	1.6408	4.35073	3.82e-29	1.01e-26
ENSG00000166801	FAM111A	7.72732	1.11539	3.82e-29	1.01e-26
ENSG00000161929	SCIMP	5.27808	1.38834	4.21e-29	1.11e-26
ENSG00000213689	TREX1	2.87224	2.10345	6.51e-29	1.71e-26
ENSG00000137752	CASP1	8.69112	1.3434	1.02e-28	2.66e-26
ENSG00000130813	C19orf66	4.17753	1.87486	1.74e-28	4.52e-26
ENSG00000121797	ACKR5	3.26091	1.89946	2.25e-28	5.8e-26
ENSG00000163666	HESX1	1.01029	4.98276	2.3e-28	5.89e-26
ENSG00000164054	SHISA5	5.92581	1.44549	2.79e-28	7.11e-26
ENSG00000141574	SECTM1	5.6358	2.1386	2.88e-28	7.3e-26
ENSG00000125347	IRF1	9.08935	1.42268	3.11e-28	7.82e-26
ENSG00000104312	RIPK2	5.04692	1.2463	4.85e-28	1.21e-25
ENSG00000092010	PSME1	8.20671	1.28531	1.07e-27	2.66e-25
ENSG00000158517	NCF1	8.10727	1.86678	1.18e-27	2.91e-25
ENSG00000121236	TRIM6	1.56596	2.7612	1.76e-27	4.32e-25
ENSG00000143554	SLC27A3	4.14571	1.61717	1.83e-27	4.48e-25
ENSG00000142089	IFITM3	3.75065	2.97159	2.06e-27	5.01e-25
ENSG00000128284	APOL3	7.58019	1.3041	2.26e-27	5.47e-25
ENSG00000067066	SP100	9.40083	1.33481	2.79e-27	6.7e-25
ENSG00000182487	NCF1B	7.44804	1.81428	3.27e-27	7.81e-25
ENSG00000070190	DAPP1	8.59876	1.45905	3.61e-27	8.57e-25
ENSG00000258666	RP11-638I2.8	-0.992327	3.8227	4.1e-27	9.68e-25
ENSG00000146859	TMEM140	7.34897	1.58726	6.16e-27	1.45e-24
ENSG00000162614	NEXN	3.87962	1.82289	6.47e-27	1.51e-24
ENSG00000183347	GBP6	3.19425	3.11084	6.78e-27	1.58e-24
ENSG00000185339	TCN2	1.39627	2.34447	6.88e-27	1.59e-24
ENSG00000028116	VRK2	6.00371	1.14185	7.42e-27	1.71e-24
ENSG00000130589	HELZ2	5.44901	2.56796	7.48e-27	1.71e-24
ENSG00000099860	GADD45B	4.90857	1.59774	1.13e-26	2.58e-24
ENSG00000070501	POLB	5.68641	1.15805	1.38e-26	3.13e-24
ENSG00000197646	PDCD1LG2	2.55289	3.4087	1.47e-26	3.32e-24
ENSG00000140280	LYSMD2	4.02527	1.42127	2.31e-26	5.16e-24
ENSG00000175643	RMI2	2.37341	2.70489	2.53e-26	5.64e-24
ENSG00000169871	TRIM56	5.35402	1.25862	3.05e-26	6.76e-24
ENSG00000185880	TRIM69	6.79085	1.29765	3.19e-26	7.03e-24
ENSG00000179750	APOBEC3B	4.20785	2.38991	3.3e-26	7.25e-24
ENSG00000185338	SOCS1	0.336526	3.29409	4.53e-26	9.89e-24
ENSG00000231528	FAM225A	0.566524	3.39502	4.61e-26	1e-23
ENSG00000153029	MR1	6.61902	1.02619	4.89e-26	1.06e-23
ENSG00000023171	GRAMD1B	4.22452	2.15606	6.12e-26	1.32e-23
ENSG00000111181	SLC6A12	1.64666	2.05469	6.85e-26	1.46e-23
ENSG00000152242	C18orf25	6.95332	1.1007	8.62e-26	1.84e-23
ENSG00000104518	GSDMD	5.47819	1.11782	1.09e-25	2.32e-23
ENSG00000078098	FAP	1.40843	4.34554	1.22e-25	2.57e-23
ENSG00000111224	PARP11	5.98404	1.22887	2.12e-25	4.45e-23
ENSG00000225342	AC079630.4	3.20396	1.45636	2.14e-25	4.47e-23
ENSG00000029153	ARNTL2	1.78512	1.90678	2.57e-25	5.34e-23
ENSG00000175550	DRAP1	4.71962	1.60345	3.29e-25	6.8e-23
ENSG00000224666	RP1-50J22.4	-1.56808	4.52961	3.87e-25	7.95e-23
ENSG00000198019	FCGR1B	5.80895	2.67246	4.06e-25	8.31e-23
ENSG00000204264	PSMB8	7.81861	1.31435	4.83e-25	9.84e-23
ENSG00000253193	FCGR1C	5.7882	2.78919	6.18e-25	1.25e-22
ENSG00000049245	VAMP3	6.41778	1.20421	6.25e-25	1.26e-22
ENSG00000124201	ZNFX1	8.76478	1.65276	6.51e-25	1.31e-22
ENSG00000127951	FGL2	11.3581	1.43399	6.64e-25	1.33e-22
ENSG00000260943	RP11-476D10.1	2.22247	2.79381	8.81e-25	1.75e-22
ENSG00000198604	BAZ1A	9.09639	1.30996	1.08e-24	2.14e-22
ENSG00000187741	FANCA	3.36129	1.86576	1.17e-24	2.31e-22
ENSG00000197121	PGAP1	4.70279	1.59013	1.18e-24	2.31e-22
ENSG00000157827	FMNL2	3.77779	1.94332	1.61e-24	3.13e-22
ENSG00000165168	CYBB	10.276	1.2156	1.61e-24	3.13e-22
ENSG00000169248	CXCL11	-0.334122	3.4259	1.66e-24	3.21e-22
ENSG00000205220	PSMB10	5.1237	1.28059	2.34e-24	4.5e-22
ENSG00000185722	ANKFY1	7.02921	1.50254	2.51e-24	4.81e-22
ENSG00000272491	RP5-1024N4.4	2.09091	4.62518	2.89e-24	5.51e-22
ENSG00000205730	ITPRIPL2	4.66063	1.1649	5.84e-24	1.11e-21
ENSG00000227032	RP11-34E5.4	3.25759	1.51276	6.67e-24	1.26e-21
ENSG00000082397	EPB41L3	6.50673	1.50146	8.27e-24	1.56e-21
ENSG00000121380	BCL2L14	0.342667	3.2632	8.79e-24	1.65e-21
ENSG00000115155	OTOF	1.0374	4.48915	1.09e-23	2.04e-21
ENSG00000239713	APOBEC3G	6.32329	1.23864	1.12e-23	2.09e-21
ENSG00000104320	NBN	8.44133	1.29547	1.17e-23	2.17e-21
ENSG00000160710	ADAR	9.28205	1.57461	1.31e-23	2.41e-21
ENSG00000089041	P2RX7	4.00309	1.23014	2.25e-23	4.13e-21
ENSG00000125779	PANK2	6.95204	0.947437	2.84e-23	5.19e-21
ENSG00000119655	NPC2	5.98784	1.50518	2.88e-23	5.24e-21
ENSG00000188290	HES4	0.713025	4.14592	2.91e-23	5.28e-21
ENSG00000163486	SRGAP2	6.64999	1.83209	3.58e-23	6.47e-21
ENSG00000126262	FFAR2	7.10028	1.6233	3.67e-23	6.59e-21
ENSG00000011422	PLAUR	5.74261	1.35893	4.48e-23	8.02e-21
ENSG00000115159	GPD2	6.81072	1.2212	5.99e-23	1.07e-20
ENSG00000225684	FAM225B	0.256095	2.89509	6.14e-23	1.09e-20
ENSG00000143891	GALM	5.36714	2.48405	7.53e-23	1.33e-20
ENSG00000060491	OGFR	6.00897	1.12771	8.51e-23	1.5e-20
ENSG00000161133	USP41	1.1204	4.41993	8.62e-23	1.51e-20
ENSG00000197536	C5orf56	5.70402	1.5924	1.29e-22	2.26e-20
ENSG00000139618	BRCA2	4.89613	1.69221	1.99e-22	3.46e-20
ENSG00000128203	ASPHD2	2.44638	1.33179	3.25e-22	5.62e-20
ENSG00000073737	DHRS9	5.97603	1.83446	3.54e-22	6.11e-20
ENSG00000120280	CXorf21	6.17975	1.42782	3.6e-22	6.19e-20
ENSG00000124357	NAGK	7.19033	1.10078	3.92e-22	6.71e-20
ENSG00000173786	CNP	3.40661	1.58636	3.96e-22	6.75e-20
ENSG00000155287	SLC25A28	4.66033	1.24119	4.67e-22	7.93e-20
ENSG00000138166	DUSP5	3.93734	1.5909	4.8e-22	8.11e-20
ENSG00000106804	C5	4.16143	1.4809	4.9e-22	8.25e-20
ENSG00000158714	SLAMF8	1.16315	2.14328	5.84e-22	9.79e-20
ENSG00000168899	VAMP5	1.7819	2.13087	6.14e-22	1.03e-19
ENSG00000186407	CD300E	6.43227	1.31008	7.14e-22	1.19e-19
ENSG00000170542	SERPINB9	7.29604	1.60802	9.04e-22	1.5e-19
ENSG00000204103	MAFB	4.14781	1.57837	1e-21	1.66e-19
ENSG00000264684	MIR4773-1	-1.09798	3.0869	1.01e-21	1.67e-19
ENSG00000004468	CD38	4.71736	1.38192	1.16e-21	1.9e-19
ENSG00000134243	SORT1	6.1559	1.453	1.22e-21	1.99e-19
ENSG00000196369	SRGAP2B	4.94219	1.74052	1.35e-21	2.2e-19
ENSG00000103313	MEFV	8.30254	1.20115	1.4e-21	2.28e-19
ENSG00000068784	SRBD1	6.56154	0.867126	1.87e-21	3.02e-19
ENSG00000003400	CASP10	6.68485	0.912835	1.93e-21	3.11e-19
ENSG00000229054	AC074338.4	1.81025	2.22554	2.25e-21	3.61e-19
ENSG00000255328	RP11-326C3.12	1.84655	2.30473	2.35e-21	3.76e-19
ENSG00000135899	SP110	7.88171	1.44317	2.4e-21	3.82e-19
ENSG00000137757	CASP5	5.44242	2.25604	2.42e-21	3.83e-19
ENSG00000233785	RP13-314C10.5	-0.392525	3.34522	2.44e-21	3.85e-19
ENSG00000117010	ZNF684	3.58757	1.67909	2.48e-21	3.91e-19
ENSG00000113368	LMNB1	7.22883	1.21344	3.14e-21	4.92e-19
ENSG00000155313	USP25	8.72296	1.08004	3.74e-21	5.84e-19
ENSG00000174749	C4orf32	3.92216	1.26799	4.01e-21	6.25e-19
ENSG00000168961	LGALS9	3.43692	2.02956	4.55e-21	7.06e-19
ENSG00000196684	HSH2D	5.12481	1.6026	4.65e-21	7.18e-19
ENSG00000115339	GALNT3	6.17881	1.07614	6.16e-21	9.48e-19
ENSG00000111912	NCOA7	7.05449	1.63621	6.82e-21	1.05e-18
ENSG00000116863	ADPRHL2	4.82618	1.0547	7e-21	1.07e-18
ENSG00000065911	MTHFD2	5.54363	1.31573	7.13e-21	1.09e-18
ENSG00000026103	FAS	7.35875	1.49951	8.13e-21	1.23e-18
ENSG00000038945	MSR1	4.77668	2.52617	8.9e-21	1.35e-18
ENSG00000038210	PI4K2B	6.20713	1.28292	8.95e-21	1.35e-18
ENSG00000163746	PLSCR2	1.58788	2.25907	9.09e-21	1.36e-18
ENSG00000168016	TRANK1	9.41103	1.6781	9.19e-21	1.38e-18
ENSG00000159228	CBR1	4.65409	1.2387	1.11e-20	1.65e-18
ENSG00000105948	TTC26	4.33858	2.37968	1.17e-20	1.74e-18
ENSG00000145365	TIFA	5.48939	1.34168	1.49e-20	2.21e-18
ENSG00000074660	SCARF1	4.3566	1.94953	1.5e-20	2.22e-18
ENSG00000103642	LACTB	6.2562	1.32232	1.7e-20	2.5e-18
ENSG00000106605	BLVRA	5.0695	1.43959	1.86e-20	2.73e-18
ENSG00000168026	TTC21A	3.40246	2.74345	2.17e-20	3.17e-18
ENSG00000234358	AC003080.4	2.20705	2.66912	2.19e-20	3.19e-18
ENSG00000188404	SELL	10.6177	1.23839	2.32e-20	3.36e-18
ENSG00000226479	TMEM185B	3.76861	1.14978	2.62e-20	3.79e-18
ENSG00000144655	CSRNP1	4.42867	1.92683	2.9e-20	4.18e-18
ENSG00000166002	SMCO4	3.59783	1.53485	3.88e-20	5.58e-18
ENSG00000269996	RP11-343N15.5	4.08302	1.58278	4.53e-20	6.48e-18
ENSG00000165185	KIAA1958	4.15222	2.02733	4.73e-20	6.74e-18
ENSG00000182179	UBA7	5.51142	1.12426	5.22e-20	7.42e-18
ENSG00000172426	RSPH9	0.293307	2.71037	7.45e-20	1.06e-17
ENSG00000124688	MAD2L1BP	4.20655	1.01131	1.06e-19	1.49e-17
ENSG00000140464	PML	4.56132	2.45316	1.13e-19	1.59e-17
ENSG00000156500	FAM122C	2.49585	1.25037	1.14e-19	1.6e-17
ENSG00000204397	CARD16	6.34945	1.46176	1.19e-19	1.65e-17
ENSG00000026751	SLAMF7	5.97252	1.23568	1.19e-19	1.65e-17
ENSG00000242113	RN7SL124P	1.60635	2.41821	1.35e-19	1.88e-17
ENSG00000172493	AFF1	8.21284	1.42508	1.41e-19	1.95e-17
ENSG00000173369	C1QB	0.75365	2.83094	2.3e-19	3.17e-17
ENSG00000100226	GTPBP1	5.80658	1.55123	2.36e-19	3.25e-17
ENSG00000136436	CALCOCO2	7.34974	1.10129	2.56e-19	3.51e-17
ENSG00000030110	BAK1	3.73112	1.15179	2.71e-19	3.7e-17
ENSG00000162946	DISC1	6.13479	1.56454	2.78e-19	3.79e-17
ENSG00000169136	ATF5	0.776948	2.00536	3.35e-19	4.55e-17
ENSG00000136682	CBWD2	6.73799	1.0415	3.44e-19	4.66e-17
ENSG00000164430	MB21D1	4.69611	1.1018	3.56e-19	4.8e-17
ENSG00000180628	PCGF5	8.28421	1.00775	3.78e-19	5.09e-17
ENSG00000225964	AC017076.5	2.23592	2.80448	4.41e-19	5.91e-17
ENSG00000213512	GBP7	-1.71605	3.67518	4.89e-19	6.54e-17
ENSG00000076685	NT5C2	8.61731	1.04241	5.16e-19	6.87e-17
ENSG00000123685	BATF3	1.17858	1.73478	5.78e-19	7.68e-17
ENSG00000260336	RP11-395B7.7	6.35931	0.829984	6.72e-19	8.9e-17
ENSG00000230266	XXYLT1-AS2	0.0477149	2.88846	9.04e-19	1.19e-16
ENSG00000124226	RNF114	6.38986	0.922199	1.18e-18	1.55e-16
ENSG00000119686	FLVCR2	3.7162	1.22742	1.67e-18	2.2e-16
ENSG00000133321	RARRES3	5.54693	1.25599	1.71e-18	2.24e-16
ENSG00000106392	C1GALT1	7.35075	1.06581	1.96e-18	2.55e-16
ENSG00000013364	MVP	7.08453	1.00983	1.99e-18	2.59e-16
ENSG00000086065	CHMP5	6.27109	1.68087	2.15e-18	2.79e-16
ENSG00000135900	MRPL44	5.6375	0.998984	2.19e-18	2.84e-16
ENSG00000171943	SRGAP2C	4.21835	1.73623	2.41e-18	3.11e-16
ENSG00000135378	PRRG4	6.12833	1.59046	2.67e-18	3.43e-16
ENSG00000108424	KPNB1	8.52464	1.12054	2.68e-18	3.43e-16
ENSG00000236933	RP11-439A17.7	2.97495	1.68611	2.8e-18	3.57e-16
ENSG00000163016	ALMS1P	1.67551	2.84396	2.9e-18	3.7e-16
ENSG00000172164	SNTB1	5.44882	0.873579	2.94e-18	3.73e-16
ENSG00000227017	AC007036.6	-1.88581	3.2186	3.43e-18	4.34e-16
ENSG00000235150	RCBTB2P1	-0.0159391	2.96704	3.67e-18	4.63e-16
ENSG00000115525	ST3GAL5	5.2276	0.847386	4.13e-18	5.2e-16
ENSG00000142961	MOB3C	5.94979	1.07143	4.32e-18	5.42e-16
ENSG00000164506	STXBP5	7.13305	-0.868183	4.89e-18	6.12e-16
ENSG00000064763	FAR2	6.17612	1.49638	5.39e-18	6.73e-16
ENSG00000065427	KARS	7.45168	1.01675	5.65e-18	7.03e-16
ENSG00000166889	PATL1	5.45801	1.29798	5.77e-18	7.16e-16
ENSG00000101596	SMCHD1	12.0763	0.995567	6.13e-18	7.58e-16
ENSG00000270972	RP11-326C3.15	1.21973	2.62046	6.25e-18	7.7e-16
ENSG00000172432	GTPBP2	4.37574	1.42275	6.62e-18	8.14e-16
ENSG00000145287	PLAC8	7.31034	1.1444	8.45e-18	1.04e-15
ENSG00000165806	CASP7	5.24946	1.19906	8.97e-18	1.1e-15
ENSG00000105939	ZC3HAV1	8.93339	1.38702	9.68e-18	1.18e-15
ENSG00000196954	CASP4	8.99674	1.00335	1.05e-17	1.28e-15
ENSG00000128604	IRF5	3.62822	1.3556	1.08e-17	1.31e-15
ENSG00000135047	CTSL	4.48309	1.73209	1.13e-17	1.37e-15
ENSG00000202125	RNU1-100P	0.983799	1.74834	1.14e-17	1.37e-15
ENSG00000171115	GIMAP8	7.23481	0.93359	1.25e-17	1.5e-15
ENSG00000229874	RP11-312O7.2	3.16898	1.68376	1.34e-17	1.61e-15
ENSG00000232031	RP5-991C6.4	2.25077	1.85802	1.47e-17	1.76e-15
ENSG00000254287	RP11-44K6.4	-0.440505	4.12304	1.56e-17	1.86e-15
ENSG00000114770	ABCC5	5.76256	-1.03705	1.62e-17	1.92e-15
ENSG00000138433	CIR1	6.64113	0.89401	1.65e-17	1.96e-15
ENSG00000164136	IL15	4.12968	1.06147	2.03e-17	2.39e-15
ENSG00000143344	RGL1	2.66456	1.3596	2.21e-17	2.6e-15
ENSG00000140853	NLRC5	6.7736	1.30977	2.31e-17	2.71e-15
ENSG00000010539	ZNF200	5.62999	0.977401	2.8e-17	3.28e-15
ENSG00000184898	RBM43	4.51167	1.49307	2.98e-17	3.49e-15
ENSG00000107864	CPEB3	4.45578	1.00412	3.07e-17	3.57e-15
ENSG00000160216	AGPAT3	5.315	0.887183	3.11e-17	3.61e-15
ENSG00000144843	ADPRH	3.73419	1.03045	3.51e-17	4.07e-15
ENSG00000187116	LILRA5	5.96208	1.16416	3.75e-17	4.34e-15
ENSG00000181778	TMEM252	2.40749	1.72531	4.16e-17	4.8e-15
ENSG00000136560	TANK	8.22258	0.843269	4.96e-17	5.71e-15
ENSG00000146232	NFKBIE	4.26247	1.02161	5.32e-17	6.1e-15
ENSG00000250011	HMGB1P3	2.62104	1.13465	5.46e-17	6.24e-15
ENSG00000055130	CUL1	6.82756	0.840042	5.51e-17	6.29e-15
ENSG00000198087	CD2AP	6.96171	1.09856	5.87e-17	6.68e-15
ENSG00000238025	ZDHHC4P1	-1.15499	3.59081	9.84e-17	1.12e-14
ENSG00000213928	IRF9	3.04974	1.28972	1.05e-16	1.18e-14
ENSG00000108679	LGALS3BP	1.33374	1.88366	1.11e-16	1.25e-14
ENSG00000134905	CARS2	6.13004	0.820217	1.37e-16	1.54e-14
ENSG00000086300	SNX10	7.79197	1.09405	2.04e-16	2.29e-14
ENSG00000106100	NOD1	4.39243	1.07073	2.06e-16	2.31e-14
ENSG00000102554	KLF5	2.56447	1.65518	2.39e-16	2.67e-14
ENSG00000086061	DNAJA1	7.81318	1.16088	2.66e-16	2.96e-14
ENSG00000227531	RP11-202G18.1	-1.7362	3.78329	2.81e-16	3.12e-14
ENSG00000235750	KIAA0040	7.46497	0.959042	2.84e-16	3.15e-14
ENSG00000176871	WSB2	5.24048	0.922359	3.03e-16	3.34e-14
ENSG00000059758	CDK17	7.65728	1.03512	3.62e-16	4e-14
ENSG00000163823	CCR1	6.72941	1.66164	3.78e-16	4.16e-14
ENSG00000102081	FMR1	7.75758	0.829932	5.56e-16	6.1e-14
ENSG00000184588	PDE4B	7.44585	0.857774	5.79e-16	6.34e-14
ENSG00000197448	GSTK1	6.56537	0.843039	6.4e-16	6.98e-14
ENSG00000146192	FGD2	5.16877	1.12804	7.96e-16	8.65e-14
ENSG00000175073	VCPIP1	8.93764	0.878271	7.97e-16	8.65e-14
ENSG00000234571	RP5-998N21.4	0.580519	2.14418	9.21e-16	9.97e-14
ENSG00000119522	DENND1A	5.40248	1.09108	9.78e-16	1.06e-13
ENSG00000105402	NAPA	5.32986	1.63192	9.91e-16	1.07e-13
ENSG00000234073	AC011816.1	3.71128	1.4068	1.09e-15	1.17e-13
ENSG00000104375	STK3	5.15027	1.14597	1.11e-15	1.19e-13
ENSG00000105287	PRKD2	5.42993	1.40712	1.16e-15	1.24e-13
ENSG00000008130	NADK	7.42596	1.26834	1.18e-15	1.25e-13
ENSG00000100596	SPTLC2	8.23108	1.10444	1.97e-15	2.09e-13
ENSG00000182054	IDH2	5.37455	0.958045	2e-15	2.12e-13
ENSG00000134470	IL15RA	3.25779	1.21774	2.1e-15	2.23e-13
ENSG00000187231	SESTD1	5.91277	0.89797	2.43e-15	2.57e-13
ENSG00000143889	HNRNPLL	6.69572	1.38719	2.49e-15	2.62e-13
ENSG00000133574	GIMAP4	9.81084	0.968183	2.92e-15	3.07e-13
ENSG00000185482	STAC3	2.33291	1.30174	3.07e-15	3.22e-13
ENSG00000129566	TEP1	6.64258	0.786709	3.15e-15	3.29e-13
ENSG00000106785	TRIM14	5.10099	1.2922	3.16e-15	3.29e-13
ENSG00000118162	KPTN	0.739293	1.91256	3.18e-15	3.31e-13
ENSG00000168658	VWA3B	-0.876946	2.19436	3.21e-15	3.34e-13
ENSG00000197329	PELI1	9.25176	1.14716	3.23e-15	3.35e-13
ENSG00000198216	CACNA1E	3.62945	1.53868	3.41e-15	3.52e-13
ENSG00000225572	AC003077.1	-0.327634	3.4328	3.58e-15	3.69e-13
ENSG00000137842	TMEM62	4.72426	1.08663	3.64e-15	3.74e-13
ENSG00000251002	AE000661.37	3.11853	1.26753	4.04e-15	4.14e-13
ENSG00000113273	ARSB	5.09694	1.01122	4.11e-15	4.2e-13
ENSG00000144118	RALB	7.91997	1.06886	4.17e-15	4.25e-13
ENSG00000106617	PRKAG2	5.10788	0.959644	4.35e-15	4.43e-13
ENSG00000114745	GORASP1	3.57392	1.05631	4.37e-15	4.45e-13
ENSG00000229677	RP11-383F6.1	3.57745	1.33579	4.74e-15	4.81e-13
ENSG00000230438	RP11-420G6.4	3.02425	1.40851	4.89e-15	4.95e-13
ENSG00000169084	DHRSX	3.80642	0.901899	5.12e-15	5.17e-13
ENSG00000150961	SEC24D	6.01865	1.14672	5.19e-15	5.23e-13
ENSG00000254602	AP000662.4	-1.54366	2.49096	5.33e-15	5.35e-13
ENSG00000205846	CLEC6A	2.43758	1.45663	5.89e-15	5.9e-13
ENSG00000139572	GPR84	0.58898	2.11109	6.45e-15	6.45e-13
ENSG00000215458	AP001053.11	4.18821	1.10537	6.6e-15	6.58e-13
ENSG00000172123	SLFN12	5.72121	1.44236	6.69e-15	6.65e-13
ENSG00000254667	AP000783.1	0.888157	2.0827	6.92e-15	6.87e-13
ENSG00000168310	IRF2	6.67734	0.93417	7.97e-15	7.89e-13
ENSG00000163328	GPR155	6.96449	1.10908	8.93e-15	8.82e-13
ENSG00000158773	USF1	6.77847	0.857474	9.03e-15	8.9e-13
ENSG00000138670	RASGEF1B	5.17673	0.951732	9.12e-15	8.97e-13
ENSG00000075151	EIF4G3	6.99299	1.25084	9.51e-15	9.33e-13
ENSG00000138434	SSFA2	7.50356	0.880971	9.77e-15	9.57e-13
ENSG00000198814	GK	8.11806	1.35581	1.09e-14	1.07e-12
ENSG00000137275	RIPK1	5.90723	0.860819	1.28e-14	1.25e-12
ENSG00000014914	MTMR11	3.92352	1.0351	1.41e-14	1.37e-12
ENSG00000108106	UBE2S	2.96147	1.62603	1.43e-14	1.38e-12
ENSG00000171860	C3AR1	4.09165	1.4628	1.53e-14	1.48e-12
ENSG00000243650	RN7SL834P	4.00998	1.1681	1.56e-14	1.51e-12
ENSG00000147996	CBWD5	5.87073	0.84796	1.67e-14	1.61e-12
ENSG00000138688	KIAA1109	9.94479	1.01253	1.71e-14	1.65e-12
ENSG00000068366	ACSL4	8.59299	0.849235	1.94e-14	1.86e-12
ENSG00000183621	ZNF438	5.41394	0.990206	1.97e-14	1.89e-12
ENSG00000196743	GM2A	5.58257	1.08296	2.06e-14	1.97e-12
ENSG00000270426	RP11-326I11.5	4.54817	1.04611	2.14e-14	2.04e-12
ENSG00000185950	IRS2	4.22803	-1.06104	2.27e-14	2.16e-12
ENSG00000112245	PTP4A1	6.40658	0.988777	2.81e-14	2.67e-12
ENSG00000186818	LILRB4	2.56765	1.39225	3.18e-14	3.01e-12
ENSG00000272455	RP4-758J18.13	3.16464	0.880644	3.65e-14	3.45e-12
ENSG00000165929	TC2N	7.77742	-0.714282	3.75e-14	3.53e-12
ENSG00000069849	ATP1B3	5.27858	0.911244	3.82e-14	3.59e-12
ENSG00000172785	CBWD1	6.81716	0.792147	3.91e-14	3.67e-12
ENSG00000138600	SPPL2A	5.92012	0.741849	3.98e-14	3.72e-12
ENSG00000145016	KIAA0226	5.0398	1.39302	4.1e-14	3.83e-12
ENSG00000101342	TLDC2	0.727901	2.00167	4.12e-14	3.84e-12
ENSG00000271646	RP11-326I11.3	3.81211	1.08711	4.49e-14	4.18e-12
ENSG00000090339	ICAM1	3.89179	1.23763	4.82e-14	4.48e-12
ENSG00000144848	ATG3	7.31537	0.912989	4.84e-14	4.48e-12
ENSG00000234127	TRIM26	4.27299	1.03621	4.95e-14	4.58e-12
ENSG00000246375	RP11-10L7.1	-1.32058	3.47895	5.22e-14	4.81e-12
ENSG00000225889	AC074289.1	4.44719	1.16709	5.23e-14	4.81e-12
ENSG00000120690	ELF1	9.29524	0.832835	5.43e-14	4.98e-12
ENSG00000136048	DRAM1	4.33738	0.927951	5.48e-14	5.02e-12
ENSG00000102794	IRG1	-1.57676	3.3003	5.81e-14	5.31e-12
ENSG00000072121	ZFYVE26	5.96529	1.06231	5.86e-14	5.34e-12
ENSG00000157873	TNFRSF14	4.99575	0.790195	6.37e-14	5.8e-12
ENSG00000166016	ABTB2	1.34937	2.54631	6.41e-14	5.83e-12
ENSG00000167461	RAB8A	6.52766	0.936455	6.58e-14	5.97e-12
ENSG00000130775	THEMIS2	8.35595	0.856694	6.94e-14	6.28e-12
ENSG00000148450	MSRB2	3.14636	1.10647	6.98e-14	6.3e-12
ENSG00000237711	RP11-39K24.13	2.15054	1.20963	7.12e-14	6.41e-12
ENSG00000213197	AC012066.1	-0.272142	2.35624	7.16e-14	6.44e-12
ENSG00000237980	RP11-338C15.3	-0.846232	2.81561	7.35e-14	6.59e-12
ENSG00000155465	SLC7A7	6.18956	0.879898	7.46e-14	6.68e-12
ENSG00000234506	RP11-274B18.2	3.61956	1.36069	7.5e-14	6.7e-12
ENSG00000087253	LPCAT2	7.99028	1.35031	7.53e-14	6.72e-12
ENSG00000196550	FAM72A	1.00711	1.64662	7.62e-14	6.78e-12
ENSG00000174021	GNG5	4.08512	1.00586	7.66e-14	6.8e-12
ENSG00000249310	APOBEC3B-AS1	-1.28769	3.43525	8.29e-14	7.34e-12
ENSG00000135677	GNS	8.45821	0.873621	8.66e-14	7.66e-12
ENSG00000265011	RN7SL315P	-1.58743	3.19717	8.77e-14	7.73e-12
ENSG00000143801	PSEN2	2.53469	0.952844	8.78e-14	7.73e-12
ENSG00000136827	TOR1A	4.71134	0.757613	9.09e-14	7.98e-12
ENSG00000234998	RP11-439A17.10	-0.586226	2.09587	9.21e-14	8.07e-12
ENSG00000104972	LILRB1	3.5654	1.26584	9.26e-14	8.1e-12
ENSG00000215126	CBWD7	6.33822	0.841158	9.45e-14	8.25e-12
ENSG00000026950	BTN3A1	8.08379	0.728764	1.01e-13	8.79e-12
ENSG00000101160	CTSZ	7.35087	0.819032	1.02e-13	8.84e-12
ENSG00000108861	DUSP3	5.20227	0.956552	1.07e-13	9.26e-12
ENSG00000142687	KIAA0319L	6.22437	1.27374	1.11e-13	9.62e-12
ENSG00000136770	DNAJC1	5.39033	0.827713	1.12e-13	9.69e-12
ENSG00000250608	RP11-933H2.4	2.47532	0.943397	1.23e-13	1.06e-11
ENSG00000183688	FAM101B	5.1276	-1.12123	1.3e-13	1.12e-11
ENSG00000243055	GK-AS1	-0.646385	2.80513	1.31e-13	1.12e-11
ENSG00000229023	AC067945.3	2.11244	2.09742	1.38e-13	1.18e-11
ENSG00000185897	FFAR3	0.134955	2.53647	1.47e-13	1.26e-11
ENSG00000164327	RICTOR	9.55191	0.850647	1.56e-13	1.33e-11
ENSG00000074964	ARHGEF10L	3.3406	0.910917	1.64e-13	1.4e-11
ENSG00000092098	RNF31	3.69149	0.831517	1.84e-13	1.56e-11
ENSG00000021355	SERPINB1	8.04076	0.960563	1.95e-13	1.65e-11
ENSG00000189325	C6orf222	-2.09574	3.7903	1.98e-13	1.68e-11
ENSG00000228097	RP11-39K24.12	0.597653	1.39164	2.05e-13	1.74e-11
ENSG00000165030	NFIL3	5.68793	1.22528	2.26e-13	1.91e-11
ENSG00000197555	SIPA1L1	7.58243	0.963463	2.39e-13	2.01e-11
ENSG00000179921	GPBAR1	1.61416	1.35476	2.53e-13	2.13e-11
ENSG00000261644	RP11-327F22.2	1.07726	1.32679	2.62e-13	2.2e-11
ENSG00000123700	KCNJ2	8.07647	1.15705	2.68e-13	2.25e-11
ENSG00000154305	MIA3	7.75111	0.771832	2.71e-13	2.27e-11
ENSG00000154265	ABCA5	6.31473	-0.766039	2.99e-13	2.5e-11
ENSG00000267102	RP11-686D22.7	2.12185	1.57381	3.02e-13	2.52e-11
ENSG00000267696	CTB-151G24.1	2.99206	1.08936	3.16e-13	2.63e-11
ENSG00000121060	TRIM25	7.44643	1.2786	3.35e-13	2.78e-11
ENSG00000100100	PIK3IP1	6.88351	-0.837826	3.36e-13	2.78e-11
ENSG00000184224	C11orf72	3.08516	0.881534	3.37e-13	2.78e-11
ENSG00000204642	HLA-F	7.49687	0.774416	3.47e-13	2.86e-11
ENSG00000124785	NRN1	1.09887	2.67932	3.53e-13	2.91e-11
ENSG00000120539	MASTL	4.5996	1.22995	3.88e-13	3.19e-11
ENSG00000173239	LIPM	-2.14391	4.78535	4.57e-13	3.75e-11
ENSG00000233030	RP11-196G18.3	2.87382	1.67722	4.62e-13	3.78e-11
ENSG00000154217	PITPNC1	5.62912	-0.651539	4.71e-13	3.85e-11
ENSG00000234534	RP11-39K24.2	0.497152	1.45159	5.26e-13	4.29e-11
ENSG00000224418	STK24-AS1	1.04509	1.30002	5.57e-13	4.53e-11
ENSG00000229754	CXCR2P1	3.90155	1.60156	5.89e-13	4.78e-11
ENSG00000188906	LRRK2	11.3716	0.862439	5.94e-13	4.81e-11
ENSG00000132669	RIN2	4.91057	1.45376	5.95e-13	4.81e-11
ENSG00000138755	CXCL9	0.100762	2.2346	6.28e-13	5.07e-11
ENSG00000113494	PRLR	2.40562	1.45518	7.34e-13	5.91e-11
ENSG00000156273	BACH1	9.63926	0.76253	7.38e-13	5.93e-11
ENSG00000233461	RP11-295G20.2	1.94043	1.46335	7.39e-13	5.93e-11
ENSG00000082996	RNF13	7.98808	0.840659	7.45e-13	5.97e-11
ENSG00000096996	IL12RB1	3.10988	0.799797	8.41e-13	6.72e-11
ENSG00000267745	RP11-686D22.8	1.85704	1.55456	8.5e-13	6.78e-11
ENSG00000102921	N4BP1	7.40059	0.918704	9.24e-13	7.36e-11
ENSG00000068400	GRIPAP1	5.14491	0.785192	9.32e-13	7.41e-11
ENSG00000093072	CECR1	6.5357	0.882644	1.08e-12	8.6e-11
ENSG00000143753	DEGS1	5.55505	0.750092	1.11e-12	8.8e-11
ENSG00000160888	IER2	4.98519	0.870862	1.21e-12	9.58e-11
ENSG00000196873	CBWD3	5.04929	0.750242	1.29e-12	1.01e-10
ENSG00000215784	FAM72D	0.28956	1.63392	1.32e-12	1.04e-10
ENSG00000261438	RP11-399O19.8	3.72618	1.14561	1.45e-12	1.14e-10
ENSG00000188610	FAM72B	0.814121	1.62964	1.8e-12	1.41e-10
ENSG00000188157	AGRN	1.69099	1.33525	1.87e-12	1.46e-10
ENSG00000144893	MED12L	2.76959	1.35989	1.94e-12	1.52e-10
ENSG00000117335	CD46	9.80934	0.749977	1.96e-12	1.53e-10
ENSG00000023318	ERP44	6.81001	0.633555	2.01e-12	1.57e-10
ENSG00000138246	DNAJC13	7.84844	0.687914	2.22e-12	1.73e-10
ENSG00000164989	CCDC171	2.64829	-0.816284	2.25e-12	1.75e-10
ENSG00000259628	RP11-467H10.2	0.518441	1.16913	2.4e-12	1.86e-10
ENSG00000254017	IGHEP2	1.31697	1.44246	2.46e-12	1.91e-10
ENSG00000188676	IDO2	-0.083357	2.2661	2.54e-12	1.96e-10
ENSG00000132952	USPL1	5.99366	0.681844	2.65e-12	2.04e-10
ENSG00000202533	Y_RNA	1.38194	1.62807	2.84e-12	2.19e-10
ENSG00000185404	SP140L	6.43962	0.766861	2.86e-12	2.2e-10
ENSG00000167851	CD300A	6.58299	0.84577	2.9e-12	2.22e-10
ENSG00000183784	C9orf66	1.40804	1.47129	3.13e-12	2.4e-10
ENSG00000269215	AC008964.1	3.99027	1.44838	3.43e-12	2.62e-10
ENSG00000164111	ANXA5	8.08275	1.02151	3.72e-12	2.84e-10
ENSG00000123992	DNPEP	3.56343	0.779073	3.75e-12	2.86e-10
ENSG00000233875	RP11-61L14.6	1.00222	1.59847	3.98e-12	3.03e-10
ENSG00000112367	FIG4	6.14271	0.631572	4.19e-12	3.18e-10
ENSG00000177294	FBXO39	-0.437149	2.07971	4.39e-12	3.32e-10
ENSG00000102897	LYRM1	4.21148	0.84417	4.48e-12	3.38e-10
ENSG00000129667	RHBDF2	3.41417	1.46152	4.55e-12	3.43e-10
ENSG00000148175	STOM	7.87025	1.05503	4.55e-12	3.43e-10
ENSG00000187240	DYNC2H1	4.28347	-0.985093	5.01e-12	3.77e-10
ENSG00000185215	TNFAIP2	6.72078	1.03899	5.17e-12	3.88e-10
ENSG00000136874	STX17	6.08751	0.744481	5.36e-12	4.02e-10
ENSG00000148110	HIATL1	6.59261	0.839469	5.37e-12	4.02e-10
ENSG00000148019	CEP78	6.19762	-0.927726	5.38e-12	4.02e-10
ENSG00000126067	PSMB2	4.28485	0.695416	5.79e-12	4.32e-10
ENSG00000214872	SMTNL1	-1.80926	3.7267	6.16e-12	4.58e-10
ENSG00000158163	DZIP1L	1.25755	3.41934	7.03e-12	5.22e-10
ENSG00000259321	RP11-468E2.5	0.783616	1.31275	7.3e-12	5.41e-10
ENSG00000085063	CD59	6.06305	1.09452	7.57e-12	5.6e-10
ENSG00000157077	ZFYVE9	3.42698	-0.81694	7.76e-12	5.73e-10
ENSG00000204790	CBWD6	6.52896	0.752937	7.77e-12	5.73e-10
ENSG00000104805	NUCB1	5.48853	1.21852	7.96e-12	5.86e-10
ENSG00000153922	CHD1	8.87054	0.693236	8.15e-12	5.99e-10
ENSG00000204257	HLA-DMA	5.15184	0.932933	8.5e-12	6.24e-10
ENSG00000261884	CTC-479C5.12	2.84901	0.927245	8.88e-12	6.51e-10
ENSG00000232912	RP5-1115A15.1	2.11466	1.26196	9.67e-12	7.07e-10
ENSG00000128342	LIF	-2.2649	2.96104	1.08e-11	7.87e-10
ENSG00000114978	MOB1A	8.43804	0.619166	1.08e-11	7.87e-10
ENSG00000184613	NELL2	6.21197	-0.948364	1.12e-11	8.15e-10
ENSG00000255414	AP000783.2	0.707497	2.07359	1.25e-11	9.05e-10
ENSG00000122547	EEPD1	3.30876	-1.12438	1.25e-11	9.06e-10
ENSG00000266049	RP11-703M24.5	1.08035	1.47419	1.28e-11	9.25e-10
ENSG00000226328	CTA-217C2.1	3.50464	0.795693	1.31e-11	9.5e-10
ENSG00000126561	STAT5A	6.53454	0.698659	1.35e-11	9.78e-10
ENSG00000251804	RNU6-1294P	0.386297	1.62839	1.38e-11	9.94e-10
ENSG00000233029	RP11-439A17.9	1.13557	2.01543	1.39e-11	9.98e-10
ENSG00000163644	PPM1K	6.52768	1.13044	1.42e-11	1.02e-09
ENSG00000165097	KDM1B	5.81906	0.798098	1.52e-11	1.09e-09
ENSG00000134809	TIMM10	3.66147	1.33089	1.62e-11	1.16e-09
ENSG00000206418	RAB12	5.45818	0.66028	1.85e-11	1.32e-09
ENSG00000139318	DUSP6	6.58354	0.973306	1.97e-11	1.4e-09
ENSG00000104325	DECR1	7.37939	0.599004	2.14e-11	1.52e-09
ENSG00000104951	IL4I1	0.615555	1.97361	2.3e-11	1.64e-09
ENSG00000266604	RP11-856M7.6	-6.91e-05	2.98569	2.34e-11	1.66e-09
ENSG00000263069	CTD-2047H16.4	-0.0658507	2.68319	2.34e-11	1.66e-09
ENSG00000225101	OR52K3P	3.2328	1.33143	2.41e-11	1.71e-09
ENSG00000242539	AC007620.3	3.00421	0.969112	2.46e-11	1.74e-09
ENSG00000112053	SLC26A8	2.71412	1.52	2.58e-11	1.82e-09
ENSG00000255397	AC022182.2	-0.984743	1.75117	2.74e-11	1.93e-09
ENSG00000135655	USP15	10.1599	0.736559	2.77e-11	1.94e-09
ENSG00000223960	AC009948.5	2.877	0.986517	2.93e-11	2.06e-09
ENSG00000199668	Y_RNA	-2.77777	4.58265	2.98e-11	2.08e-09
ENSG00000231233	CCDC147-AS1	1.6342	1.45563	3e-11	2.1e-09
ENSG00000033867	SLC4A7	6.89138	-0.624167	3.11e-11	2.17e-09
ENSG00000174501	ANKRD36C	7.68013	-0.692903	3.17e-11	2.21e-09
ENSG00000118515	SGK1	6.08201	-1.06621	3.39e-11	2.36e-09
ENSG00000110079	MS4A4A	3.11793	1.26802	3.44e-11	2.39e-09
ENSG00000169228	RAB24	1.40505	1.17804	3.57e-11	2.48e-09
ENSG00000101966	XIAP	7.39027	0.653056	3.62e-11	2.51e-09
ENSG00000066084	DIP2B	8.28912	0.826419	3.66e-11	2.53e-09
ENSG00000167208	SNX20	6.00801	0.751094	3.71e-11	2.56e-09
ENSG00000126251	GPR42	-0.686765	2.6012	3.88e-11	2.68e-09
ENSG00000265589	AL359753.1	-0.558704	1.82046	3.95e-11	2.72e-09
ENSG00000263766	RP11-580I16.2	2.10875	1.02657	4.04e-11	2.77e-09
ENSG00000152818	UTRN	10.4744	0.773881	4.22e-11	2.9e-09
ENSG00000123983	ACSL3	6.58139	0.669766	4.56e-11	3.12e-09
ENSG00000204287	HLA-DRA	8.81325	1.08127	4.61e-11	3.15e-09
ENSG00000160190	SLC37A1	3.89376	0.718342	4.61e-11	3.15e-09
ENSG00000270030	RP11-326C3.13	1.44709	1.8198	4.73e-11	3.22e-09
ENSG00000120051	CCDC147	3.35896	1.2867	4.83e-11	3.28e-09
ENSG00000076513	ANKRD13A	8.65919	0.645284	4.97e-11	3.38e-09
ENSG00000110492	MDK	-1.71384	2.73215	5.36e-11	3.63e-09
ENSG00000102572	STK24	7.0831	0.647982	5.74e-11	3.89e-09
ENSG00000128394	APOBEC3F	1.76774	1.30383	5.93e-11	4e-09
ENSG00000068489	PRR11	2.04383	1.05338	5.93e-11	4e-09
ENSG00000222346	RNA5SP237	-2.8653	2.91646	6.02e-11	4.06e-09
ENSG00000188641	DPYD	9.23311	0.674255	6.1e-11	4.1e-09
ENSG00000008277	ADAM22	3.30161	-0.896486	6.25e-11	4.2e-09
ENSG00000090104	RGS1	2.76619	1.54456	6.45e-11	4.33e-09
ENSG00000234518	PTGES3P1	2.1316	1.26265	6.72e-11	4.49e-09
ENSG00000072694	FCGR2B	5.75171	1.14017	6.72e-11	4.49e-09
ENSG00000158869	FCER1G	6.70803	1.06497	7.25e-11	4.84e-09
ENSG00000117448	AKR1A1	5.05421	0.736789	7.31e-11	4.87e-09
ENSG00000115687	PASK	4.41587	-0.684389	7.39e-11	4.92e-09
ENSG00000139832	RAB20	2.94606	1.31633	7.45e-11	4.95e-09
ENSG00000083223	ZCCHC6	9.6332	0.682661	7.98e-11	5.29e-09
ENSG00000204592	HLA-E	11.3957	0.700337	8.7e-11	5.77e-09
ENSG00000165650	PDZD8	6.92703	-0.580787	8.93e-11	5.91e-09
ENSG00000214067	RP11-549L6.2	1.75726	-0.942684	9.35e-11	6.17e-09
ENSG00000261997	RP11-212I21.4	4.63825	1.03606	9.37e-11	6.18e-09
ENSG00000100605	ITPK1	5.29329	0.988179	9.66e-11	6.36e-09
ENSG00000172936	MYD88	5.57223	1.06172	9.67e-11	6.36e-09
ENSG00000232504	AC105053.4	0.986897	1.21363	9.79e-11	6.43e-09
ENSG00000163512	AZI2	5.82541	0.773837	1.01e-10	6.64e-09
ENSG00000173221	GLRX	7.02542	0.906448	1.07e-10	6.99e-09
ENSG00000225135	RP11-361F15.2	4.12829	-0.958116	1.07e-10	7e-09
ENSG00000019169	MARCO	3.29675	1.55996	1.08e-10	7.02e-09
ENSG00000246430	LINC00968	2.09891	1.14756	1.11e-10	7.25e-09
ENSG00000111846	GCNT2	4.63607	0.769472	1.11e-10	7.22e-09
ENSG00000132294	EFR3A	7.93885	0.613295	1.12e-10	7.29e-09
ENSG00000183735	TBK1	6.87325	0.760012	1.14e-10	7.41e-09
ENSG00000082074	FYB	10.0824	0.733781	1.15e-10	7.42e-09
ENSG00000108294	PSMB3	5.96207	0.825658	1.21e-10	7.82e-09
ENSG00000254087	LYN	8.97416	0.91348	1.22e-10	7.9e-09
ENSG00000117289	TXNIP	11.7884	0.754298	1.3e-10	8.38e-09
ENSG00000115956	PLEK	7.59502	0.853611	1.45e-10	9.35e-09
ENSG00000102096	PIM2	4.84498	0.972307	1.48e-10	9.51e-09
ENSG00000117020	AKT3	6.23112	-0.640992	1.49e-10	9.58e-09
ENSG00000136867	SLC31A2	6.9851	1.10041	1.6e-10	1.02e-08
ENSG00000107679	PLEKHA1	6.46884	-0.704208	1.61e-10	1.03e-08
ENSG00000154736	ADAMTS5	0.968918	-1.54922	1.63e-10	1.04e-08
ENSG00000149269	PAK1	7.47599	0.682993	1.68e-10	1.07e-08
ENSG00000205837	LINC00487	-0.425055	3.07747	1.72e-10	1.09e-08
ENSG00000162836	ACP6	2.29179	-0.864966	1.88e-10	1.2e-08
ENSG00000074966	TXK	6.72155	-0.689447	2.07e-10	1.31e-08
ENSG00000163131	CTSS	11.5726	0.846635	2.37e-10	1.5e-08
ENSG00000221030	AC010930.1	-0.0964095	1.52995	2.53e-10	1.6e-08
ENSG00000237781	RP11-54A4.2	2.18253	1.50933	2.53e-10	1.6e-08
ENSG00000183087	GAS6	1.12365	1.5015	2.54e-10	1.6e-08
ENSG00000150403	TMCO3	5.27647	-0.591886	2.7e-10	1.7e-08
ENSG00000241886	RP11-242C19.2	2.76919	1.22933	2.72e-10	1.71e-08
ENSG00000148841	ITPRIP	5.32649	0.909539	2.83e-10	1.78e-08
ENSG00000205268	PDE7A	7.99128	-0.611632	2.91e-10	1.83e-08
ENSG00000241187	CTC-209L16.1	-2.85233	2.76969	2.98e-10	1.87e-08
ENSG00000254470	AP5B1	4.36186	1.27347	2.98e-10	1.87e-08
ENSG00000114423	CBLB	6.23252	-0.670516	3.16e-10	1.97e-08
ENSG00000243414	TICAM2	0.155735	1.21439	3.33e-10	2.07e-08
ENSG00000080546	SESN1	5.58712	-0.676279	3.33e-10	2.07e-08
ENSG00000118965	WDR35	4.45718	-0.593427	3.37e-10	2.1e-08
ENSG00000107099	DOCK8	9.51274	0.771908	3.4e-10	2.11e-08
ENSG00000221079	AC083829.1	-2.58424	4.0424	3.41e-10	2.11e-08
ENSG00000115919	KYNU	5.69531	0.792042	3.44e-10	2.13e-08
ENSG00000168610	STAT3	7.76271	0.845019	3.7e-10	2.29e-08
ENSG00000187210	GCNT1	5.26231	0.664527	3.72e-10	2.3e-08
ENSG00000213347	MXD3	3.31128	0.876247	3.76e-10	2.32e-08
ENSG00000111860	CEP85L	7.22859	-0.589621	3.77e-10	2.32e-08
ENSG00000185201	IFITM2	6.27727	1.15177	3.84e-10	2.36e-08
ENSG00000148180	GSN	5.99567	0.85936	3.88e-10	2.38e-08
ENSG00000242525	OR7E100P	1.01028	1.12809	3.96e-10	2.43e-08
ENSG00000232680	AC002511.3	0.189816	2.07465	3.99e-10	2.44e-08
ENSG00000158089	GALNT14	0.909543	-2.09639	4.02e-10	2.46e-08
ENSG00000213172	RP1-228H13.2	-0.52389	1.59822	4.09e-10	2.49e-08
ENSG00000101577	LPIN2	7.40222	0.857335	4.13e-10	2.52e-08
ENSG00000132205	EMILIN2	6.30655	0.664865	4.27e-10	2.6e-08
ENSG00000166927	MS4A7	6.71444	0.911532	4.31e-10	2.62e-08
ENSG00000091129	NRCAM	2.15843	-1.85796	4.32e-10	2.62e-08
ENSG00000100644	HIF1A	8.40407	0.727194	4.38e-10	2.66e-08
ENSG00000100401	RANGAP1	4.20932	0.83074	4.61e-10	2.79e-08
ENSG00000187164	KIAA1598	4.84912	0.995243	4.64e-10	2.8e-08
ENSG00000198951	NAGA	4.88152	0.672735	4.68e-10	2.82e-08
ENSG00000135535	CD164	9.08535	0.704055	4.92e-10	2.97e-08
ENSG00000173083	HPSE	5.22948	0.930566	5.04e-10	3.03e-08
ENSG00000125355	TMEM255A	-0.553048	2.15242	5.65e-10	3.39e-08
ENSG00000256812	CAPNS2	3.39132	1.03768	5.65e-10	3.39e-08
ENSG00000222041	LINC00152	4.2823	0.758787	5.72e-10	3.43e-08
ENSG00000107018	RLN1	0.724743	-1.17027	6.14e-10	3.68e-08
ENSG00000162714	ZNF496	3.00701	1.22666	6.4e-10	3.82e-08
ENSG00000125780	TGM3	1.1744	-2.19737	6.51e-10	3.89e-08
ENSG00000105321	CCDC9	3.41123	0.872497	6.7e-10	3.99e-08
ENSG00000062194	GPBP1	8.49239	0.671414	6.95e-10	4.13e-08
ENSG00000171714	ANO5	2.19733	0.987586	6.99e-10	4.16e-08
ENSG00000073331	ALPK1	8.10081	0.841444	7.11e-10	4.22e-08
ENSG00000267325	RP11-397A16.2	-1.2725	2.49625	7.26e-10	4.3e-08
ENSG00000186714	CCDC73	-0.0253993	1.25074	7.46e-10	4.42e-08
ENSG00000200135	Y_RNA	-1.65471	2.25475	7.48e-10	4.42e-08
ENSG00000254708	RP1-145M24.1	0.498763	2.13959	7.48e-10	4.42e-08
ENSG00000038274	MAT2B	8.3117	0.692817	7.92e-10	4.67e-08
ENSG00000198900	TOP1	7.43264	0.748203	8.61e-10	5.07e-08
ENSG00000079215	SLC1A3	0.997065	1.31496	9.07e-10	5.33e-08
ENSG00000102218	RP2	7.16356	0.733513	9.15e-10	5.37e-08
ENSG00000068305	MEF2A	6.76151	0.656955	9.22e-10	5.41e-08
ENSG00000165997	ARL5B	5.7773	0.711255	9.28e-10	5.43e-08
ENSG00000107736	CDH23	4.89597	0.814586	9.6e-10	5.61e-08
ENSG00000203804	C1orf138	2.69689	1.31941	1.03e-09	6e-08
ENSG00000117298	ECE1	6.11463	0.834205	1.04e-09	6.09e-08
ENSG00000237272	OR51R1P	2.6508	1.42035	1.09e-09	6.35e-08
ENSG00000165115	KIF27	5.40324	-0.814402	1.09e-09	6.34e-08
ENSG00000148737	TCF7L2	3.33334	0.842556	1.12e-09	6.49e-08
ENSG00000143452	HORMAD1	3.43292	1.12738	1.14e-09	6.59e-08
ENSG00000148834	GSTO1	5.44182	0.877061	1.14e-09	6.59e-08
ENSG00000181481	RNF135	4.24261	0.617398	1.14e-09	6.59e-08
ENSG00000000938	FGR	7.6377	0.690518	1.15e-09	6.63e-08
ENSG00000116691	MIIP	3.6299	0.775009	1.2e-09	6.91e-08
ENSG00000198363	ASPH	6.09983	-0.813891	1.2e-09	6.91e-08
ENSG00000125538	IL1B	5.44714	0.973529	1.22e-09	7.04e-08
ENSG00000167004	PDIA3	6.61643	0.587119	1.26e-09	7.24e-08
ENSG00000132199	ENOSF1	3.74876	-0.689522	1.34e-09	7.68e-08
ENSG00000101439	CST3	4.00721	0.835836	1.37e-09	7.85e-08
ENSG00000111252	SH2B3	6.00016	0.739529	1.4e-09	7.98e-08
ENSG00000148926	ADM	5.24596	1.26038	1.41e-09	8.05e-08
ENSG00000260033	CTC-527H23.1	0.185931	1.88919	1.44e-09	8.24e-08
ENSG00000231389	HLA-DPA1	7.88298	1.04644	1.52e-09	8.65e-08
ENSG00000138942	RNF185	4.19545	0.614666	1.53e-09	8.69e-08
ENSG00000107290	SETX	10.2327	0.594781	1.54e-09	8.77e-08
ENSG00000116977	LGALS8	7.39645	0.642089	1.55e-09	8.79e-08
ENSG00000261618	RP11-79H23.3	0.838992	1.37734	1.59e-09	9.01e-08
ENSG00000266750	MIR4645	-2.71613	2.41533	1.61e-09	9.12e-08
ENSG00000104093	DMXL2	9.20544	0.792433	1.63e-09	9.22e-08
ENSG00000188215	DCUN1D3	2.80236	0.79341	1.81e-09	1.02e-07
ENSG00000199024	MIR103A2	0.178398	1.26394	1.82e-09	1.03e-07
ENSG00000105767	CADM4	0.841319	1.27533	1.92e-09	1.08e-07
ENSG00000155130	MARCKS	7.31316	0.737219	1.94e-09	1.09e-07
ENSG00000196123	KIAA0895L	2.00583	1.22099	1.97e-09	1.1e-07
ENSG00000173930	SLCO4C1	5.17422	-0.863054	2e-09	1.12e-07
ENSG00000117475	BLZF1	5.86528	0.642554	2.11e-09	1.18e-07
ENSG00000143119	CD53	8.64271	0.536849	2.15e-09	1.21e-07
ENSG00000044115	CTNNA1	7.02615	0.627846	2.19e-09	1.22e-07
ENSG00000175066	GK5	5.02199	-0.714078	2.33e-09	1.3e-07
ENSG00000168685	IL7R	10.0735	-0.744819	2.33e-09	1.3e-07
ENSG00000111110	PPM1H	1.69273	-1.14591	2.38e-09	1.32e-07
ENSG00000204634	TBC1D8	4.84473	0.746926	2.39e-09	1.33e-07
ENSG00000134758	RNF138	5.87619	0.685654	2.45e-09	1.36e-07
ENSG00000250508	RP11-757G1.6	-0.819366	2.50339	2.59e-09	1.43e-07
ENSG00000182541	LIMK2	6.84482	0.997586	2.66e-09	1.47e-07
ENSG00000147647	DPYS	-1.66245	2.58314	2.68e-09	1.48e-07
ENSG00000163251	FZD5	2.2068	1.16538	2.72e-09	1.5e-07
ENSG00000168675	LDLRAD4	5.25679	-0.639801	2.72e-09	1.5e-07
ENSG00000260600	RP11-109D24.1	-3.25775	4.14044	2.78e-09	1.53e-07
ENSG00000157404	KIT	1.67992	-1.14655	2.82e-09	1.55e-07
ENSG00000221914	PPP2R2A	6.48361	0.590301	2.95e-09	1.62e-07
ENSG00000137947	GTF2B	6.35069	0.760336	3.03e-09	1.66e-07
ENSG00000197272	IL27	-2.34668	2.1971	3.11e-09	1.7e-07
ENSG00000140749	IGSF6	8.22305	0.827308	3.16e-09	1.73e-07
ENSG00000179833	SERTAD2	4.73816	-0.726319	3.22e-09	1.76e-07
ENSG00000101846	STS	3.54658	0.868583	3.42e-09	1.86e-07
ENSG00000182957	SPATA13	7.98506	0.732676	3.47e-09	1.89e-07
ENSG00000136104	RNASEH2B	6.28617	0.668187	3.5e-09	1.9e-07
ENSG00000168229	PTGDR	4.13027	-1.04707	3.5e-09	1.9e-07
ENSG00000060656	PTPRU	-1.78656	2.4372	3.67e-09	1.99e-07
ENSG00000198673	FAM19A2	5.37512	0.869568	3.83e-09	2.08e-07
ENSG00000206530	WDR52	4.62322	-0.654462	3.93e-09	2.13e-07
ENSG00000223914	AC079630.2	-2.19394	2.67526	4.26e-09	2.31e-07
ENSG00000198133	TMEM229B	2.59671	1.02172	4.43e-09	2.39e-07
ENSG00000196177	ACADSB	4.52785	-0.59361	4.46e-09	2.41e-07
ENSG00000168256	NKIRAS2	3.68471	0.643049	4.59e-09	2.47e-07
ENSG00000101017	CD40	3.49302	0.887601	4.72e-09	2.54e-07
ENSG00000185267	CDNF	-0.427586	-1.42704	4.9e-09	2.64e-07
ENSG00000213492	NT5C3AP1	0.635788	1.60297	4.97e-09	2.67e-07
ENSG00000118922	KLF12	7.23012	-0.591028	5.08e-09	2.72e-07
ENSG00000142227	EMP3	6.49047	0.725029	5.15e-09	2.76e-07
ENSG00000139687	RB1	6.88687	0.531982	5.24e-09	2.8e-07
ENSG00000185753	CXorf38	5.55622	0.548299	5.31e-09	2.84e-07
ENSG00000162771	FAM71A	-4.08381	3.93996	5.44e-09	2.9e-07
ENSG00000100027	YPEL1	2.18625	-0.861448	5.44e-09	2.9e-07
ENSG00000152582	SPEF2	3.92185	-0.683279	5.65e-09	3.01e-07
ENSG00000230825	AC005532.5	1.96511	1.43511	5.71e-09	3.03e-07
ENSG00000233501	SRGAP2-AS1	-2.8795	2.92448	5.73e-09	3.04e-07
ENSG00000178904	DPY19L3	5.09556	-0.688894	5.81e-09	3.08e-07
ENSG00000173110	HSPA6	6.36708	0.785558	5.83e-09	3.09e-07
ENSG00000234745	HLA-B	10.9543	0.8574	5.87e-09	3.11e-07
ENSG00000204520	MICA	3.74555	0.669819	5.88e-09	3.11e-07
ENSG00000068383	INPP5A	4.24018	-0.60427	5.95e-09	3.14e-07
ENSG00000071073	MGAT4A	7.96581	-0.554063	5.96e-09	3.14e-07
ENSG00000168813	ZNF507	6.05731	-0.516908	6.22e-09	3.27e-07
ENSG00000168944	CEP120	6.69363	-0.523696	6.28e-09	3.3e-07
ENSG00000129515	SNX6	7.48101	0.656534	6.5e-09	3.41e-07
ENSG00000119139	TJP2	3.87179	0.806501	6.51e-09	3.42e-07
ENSG00000152495	CAMK4	7.36259	-0.739612	6.54e-09	3.42e-07
ENSG00000223177	RNA5SP39	-1.3568	2.70565	6.58e-09	3.44e-07
ENSG00000012660	ELOVL5	8.45898	0.600718	6.77e-09	3.54e-07
ENSG00000111911	HINT3	5.51198	0.718179	6.96e-09	3.63e-07
ENSG00000139083	ETV6	5.29211	0.971284	6.99e-09	3.64e-07
ENSG00000133943	C14orf159	6.89392	0.810149	7.25e-09	3.78e-07
ENSG00000184988	TMEM106A	2.94029	0.895005	7.28e-09	3.78e-07
ENSG00000272316	XXbac-BPGBPG55C20.2	5.20743	-0.623504	7.47e-09	3.88e-07
ENSG00000261690	AC009133.12	0.664576	1.1458	7.57e-09	3.92e-07
ENSG00000178075	GRAMD1C	3.98546	-1.31478	7.61e-09	3.94e-07
ENSG00000167202	TBC1D2B	6.47167	0.561846	7.62e-09	3.94e-07
ENSG00000145623	OSMR	-1.3097	1.86473	7.77e-09	4.02e-07
ENSG00000034510	TMSB10	10.9199	0.812282	7.84e-09	4.04e-07
ENSG00000131089	ARHGEF9	4.00012	-0.5312	7.85e-09	4.05e-07
ENSG00000005175	RPAP3	6.29136	0.668926	8.18e-09	4.21e-07
ENSG00000154099	DNAAF1	-0.937141	3.2456	8.2e-09	4.22e-07
ENSG00000182782	HCAR2	5.85838	1.07659	8.53e-09	4.38e-07
ENSG00000115839	RAB3GAP1	7.33545	0.539689	8.59e-09	4.41e-07
ENSG00000255355	AP000640.2	-1.42663	2.23612	8.61e-09	4.41e-07
ENSG00000222179	RN7SKP26	-0.165785	1.49771	8.8e-09	4.5e-07
ENSG00000109680	TBC1D19	3.33113	-0.686307	8.87e-09	4.53e-07
ENSG00000244617	ASPRV1	2.80699	1.28126	8.93e-09	4.56e-07
ENSG00000172403	SYNPO2	0.723221	1.26769	9.01e-09	4.6e-07
ENSG00000238991	snoU13	-2.61047	3.45846	9.32e-09	4.75e-07
ENSG00000137449	CPEB2	6.3927	0.729251	9.4e-09	4.78e-07
ENSG00000151466	SCLT1	7.67205	0.672089	9.78e-09	4.97e-07
ENSG00000101986	ABCD1	1.761	1.23903	9.93e-09	5.04e-07
ENSG00000164125	FAM198B	5.67678	0.749278	9.98e-09	5.06e-07
ENSG00000225470	JPX	5.76514	0.721547	1e-08	5.07e-07
ENSG00000180061	TMEM150B	-0.00405592	1.33007	1.05e-08	5.29e-07
ENSG00000182217	HIST2H4B	4.89627	0.636552	1.05e-08	5.29e-07
ENSG00000213064	SFT2D2	4.55029	0.612115	1.06e-08	5.34e-07
ENSG00000122557	HERPUD2	6.39882	0.558366	1.06e-08	5.35e-07
ENSG00000170921	TANC2	5.0553	-0.697663	1.1e-08	5.56e-07
ENSG00000184060	ADAP2	2.65414	0.887173	1.14e-08	5.73e-07
ENSG00000197024	ZNF398	4.85103	-0.54679	1.16e-08	5.84e-07
ENSG00000215863	RP11-495P10.2	1.91276	0.725539	1.2e-08	6.02e-07
ENSG00000198105	ZNF248	4.44524	-0.619428	1.22e-08	6.13e-07
ENSG00000126016	AMOT	1.8271	-0.988805	1.23e-08	6.15e-07
ENSG00000100422	CERK	6.38986	-0.515454	1.28e-08	6.39e-07
ENSG00000181908	AP003774.4	-0.403714	1.16112	1.29e-08	6.44e-07
ENSG00000206503	HLA-A	9.57607	0.728708	1.35e-08	6.72e-07
ENSG00000264558	RP11-138C9.1	-1.31567	2.0727	1.39e-08	6.92e-07
ENSG00000244720	RP11-402J7.2	3.87581	-0.695271	1.43e-08	7.12e-07
ENSG00000138621	PPCDC	4.26334	0.847136	1.46e-08	7.25e-07
ENSG00000135976	ANKRD36	7.73208	-0.620876	1.46e-08	7.25e-07
ENSG00000237249	RP1-102G20.2	-0.407422	1.89537	1.52e-08	7.51e-07
ENSG00000171817	ZNF540	3.3954	-0.700578	1.52e-08	7.52e-07
ENSG00000224078	SNHG14	5.34011	-0.657456	1.58e-08	7.79e-07
ENSG00000266017	MIR4477A	2.98824	1.19169	1.6e-08	7.88e-07
ENSG00000169230	PRELID1	6.60005	0.747403	1.61e-08	7.94e-07
ENSG00000101695	RNF125	5.47432	-0.532154	1.64e-08	8.08e-07
ENSG00000112394	SLC16A10	3.2438	-0.722884	1.69e-08	8.31e-07
ENSG00000140396	NCOA2	8.30425	0.644091	1.72e-08	8.43e-07
ENSG00000150907	FOXO1	5.97196	-0.562667	1.72e-08	8.43e-07
ENSG00000260296	RP11-395I6.3	2.29888	-0.816701	1.72e-08	8.43e-07
ENSG00000137413	TAF8	5.71414	0.517462	1.75e-08	8.56e-07
ENSG00000164096	C4orf3	6.98621	0.756254	1.81e-08	8.86e-07
ENSG00000230225	MTND5P14	0.307637	1.4546	1.82e-08	8.89e-07
ENSG00000109046	WSB1	8.15086	0.534803	1.85e-08	9.03e-07
ENSG00000041357	PSMA4	6.50552	1.13185	1.87e-08	9.14e-07
ENSG00000100918	REC8	1.4665	1.25402	1.88e-08	9.16e-07
ENSG00000231187	RP11-38L15.3	0.830373	1.39793	1.91e-08	9.29e-07
ENSG00000067221	STOML1	1.45579	1.05711	1.92e-08	9.34e-07
ENSG00000172007	RAB33B	5.91827	0.691999	1.94e-08	9.42e-07
ENSG00000100220	RTCB	5.73611	0.601803	1.97e-08	9.57e-07
ENSG00000231578	AC093171.1	-0.253166	1.90442	1.99e-08	9.62e-07
ENSG00000132963	POMP	5.06123	0.715292	2.07e-08	1e-06
ENSG00000127334	DYRK2	7.62266	-0.576567	2.07e-08	1e-06
ENSG00000163516	ANKZF1	5.87417	-0.459519	2.08e-08	1.01e-06
ENSG00000215158	RP11-1023L17.1	6.20589	-0.550166	2.09e-08	1.01e-06
ENSG00000139192	TAPBPL	4.21724	0.681534	2.16e-08	1.04e-06
ENSG00000198743	SLC5A3	7.34038	-0.56798	2.18e-08	1.05e-06
ENSG00000173258	ZNF483	3.51179	-0.741257	2.2e-08	1.06e-06
ENSG00000163219	ARHGAP25	8.71044	0.542242	2.23e-08	1.07e-06
ENSG00000162694	EXTL2	2.2847	-0.771433	2.24e-08	1.07e-06
ENSG00000197142	ACSL5	6.33998	0.557011	2.31e-08	1.11e-06
ENSG00000143337	TOR1AIP1	7.52511	0.569818	2.32e-08	1.11e-06
ENSG00000257764	RP11-1143G9.4	7.20668	1.34677	2.38e-08	1.14e-06
ENSG00000165092	ALDH1A1	6.04066	0.976216	2.4e-08	1.15e-06
ENSG00000178425	NT5DC1	4.58699	-0.532062	2.4e-08	1.15e-06
ENSG00000122122	SASH3	6.3202	0.56828	2.41e-08	1.15e-06
ENSG00000181690	PLAG1	4.24633	-0.675747	2.42e-08	1.15e-06
ENSG00000107036	KIAA1432	7.19565	0.503842	2.45e-08	1.16e-06
ENSG00000151470	C4orf33	4.25972	0.594424	2.49e-08	1.18e-06
ENSG00000062598	ELMO2	5.72598	0.606975	2.6e-08	1.24e-06
ENSG00000235513	RP4-756G23.5	0.20484	1.65266	2.62e-08	1.24e-06
ENSG00000143751	SDE2	6.38731	0.56549	2.68e-08	1.27e-06
ENSG00000261208	RP11-452D12.1	4.22216	-1.19898	2.71e-08	1.28e-06
ENSG00000213500	LAP3P2	-3.13344	3.17438	2.73e-08	1.29e-06
ENSG00000204217	BMPR2	5.48061	0.598297	2.76e-08	1.3e-06
ENSG00000203817	FAM72C	-0.705134	1.59979	2.88e-08	1.36e-06
ENSG00000111796	KLRB1	4.62735	-1.00729	2.97e-08	1.4e-06
ENSG00000171161	ZNF672	3.43233	0.581169	3.02e-08	1.42e-06
ENSG00000228512	RP11-281A20.2	0.066366	1.46454	3.05e-08	1.43e-06
ENSG00000103494	RPGRIP1L	2.92671	-0.704324	3.07e-08	1.44e-06
ENSG00000180884	ZNF792	3.99962	-0.551307	3.08e-08	1.44e-06
ENSG00000226089	RP1-300G12.2	-0.59794	1.81118	3.12e-08	1.46e-06
ENSG00000243335	KCTD7	4.67817	-0.568568	3.15e-08	1.47e-06
ENSG00000269720	CTD-2521M24.5	-2.10116	2.27779	3.17e-08	1.48e-06
ENSG00000247287	RP11-902B17.1	3.32816	-0.696913	3.18e-08	1.48e-06
ENSG00000057657	PRDM1	5.58739	0.79087	3.31e-08	1.54e-06
ENSG00000111321	LTBR	3.65826	0.657642	3.32e-08	1.54e-06
ENSG00000139537	CCDC65	2.63563	-1.14655	3.35e-08	1.56e-06
ENSG00000136869	TLR4	9.23704	0.691375	3.41e-08	1.58e-06
ENSG00000138190	EXOC6	6.44936	0.600785	3.42e-08	1.59e-06
ENSG00000267547	RP11-686D22.4	1.1744	1.33323	3.52e-08	1.63e-06
ENSG00000198780	FAM169A	4.761	-0.667493	3.65e-08	1.69e-06
ENSG00000224295	AC087380.14	0.521364	1.48372	3.69e-08	1.7e-06
ENSG00000122085	MTERFD2	5.46874	-0.476962	3.76e-08	1.74e-06
ENSG00000112419	PHACTR2	6.60014	0.743103	3.87e-08	1.79e-06
ENSG00000145349	CAMK2D	6.56188	0.629621	3.96e-08	1.83e-06
ENSG00000063046	EIF4B	9.45096	-0.562068	3.97e-08	1.83e-06
ENSG00000181616	OR52H1	-1.01434	1.87276	3.98e-08	1.83e-06
ENSG00000136156	ITM2B	10.505	0.695839	4.04e-08	1.86e-06
ENSG00000256594	RP11-705C15.2	6.18493	-0.541614	4.06e-08	1.87e-06
ENSG00000237217	AC008074.5	0.799183	1.57867	4.09e-08	1.88e-06
ENSG00000164715	LMTK2	5.86972	0.796995	4.16e-08	1.91e-06
ENSG00000215749	RP13-996F3.5	0.699258	-1.01221	4.18e-08	1.91e-06
ENSG00000234420	ZNF37BP	5.07884	-0.516807	4.19e-08	1.92e-06
ENSG00000025156	HSF2	4.40961	-0.577784	4.26e-08	1.94e-06
ENSG00000176928	GCNT4	4.16543	-0.688706	4.34e-08	1.98e-06
ENSG00000061938	TNK2	4.21721	1.1221	4.36e-08	1.99e-06
ENSG00000154263	ABCA10	1.77797	-0.851029	4.46e-08	2.03e-06
ENSG00000260249	RP11-401P9.5	-0.878348	1.61479	4.47e-08	2.03e-06
ENSG00000163617	KIAA1407	4.13866	-0.606249	4.52e-08	2.06e-06
ENSG00000227730	MTND6P5	0.426292	1.352	4.55e-08	2.06e-06
ENSG00000108984	MAP2K6	5.64492	0.988406	4.61e-08	2.09e-06
ENSG00000197746	PSAP	8.84203	0.640235	4.79e-08	2.17e-06
ENSG00000197978	GOLGA6L9	1.60023	-0.956115	4.83e-08	2.19e-06
ENSG00000160716	CHRNB2	-1.61488	2.57005	4.89e-08	2.21e-06
ENSG00000198833	UBE2J1	7.09449	0.594014	4.94e-08	2.23e-06
ENSG00000119383	PPP2R4	3.83164	0.570185	4.97e-08	2.24e-06
ENSG00000085265	FCN1	10.0207	0.910685	5.04e-08	2.27e-06
ENSG00000121281	ADCY7	6.92697	0.504327	5.12e-08	2.31e-06
ENSG00000143390	RFX5	5.82384	0.528669	5.18e-08	2.33e-06
ENSG00000117834	SLC5A9	-0.0194737	1.60549	5.2e-08	2.33e-06
ENSG00000121807	CCR2	7.5488	0.692572	5.21e-08	2.34e-06
ENSG00000134744	ZCCHC11	7.00033	-0.488603	5.26e-08	2.36e-06
ENSG00000030419	IKZF2	6.41215	-0.667385	5.26e-08	2.35e-06
ENSG00000145246	ATP10D	6.35359	0.576636	5.39e-08	2.41e-06
ENSG00000162747	FCGR3B	11.3745	0.97548	5.43e-08	2.42e-06
ENSG00000224429	RP11-101P17.9	0.229202	-1.29482	5.43e-08	2.42e-06
ENSG00000185031	SLC2A3P2	2.55325	1.32798	5.45e-08	2.43e-06
ENSG00000196778	OR52K1	0.5346	1.33107	5.57e-08	2.48e-06
ENSG00000117602	RCAN3	6.63222	-0.564188	5.65e-08	2.51e-06
ENSG00000257151	RP11-701H24.2	3.6807	-0.849214	5.68e-08	2.53e-06
ENSG00000207034	Y_RNA	3.15233	1.05616	5.92e-08	2.63e-06
ENSG00000143106	PSMA5	6.71167	0.610414	6.18e-08	2.74e-06
ENSG00000109819	PPARGC1A	-0.97982	-2.71114	6.18e-08	2.74e-06
ENSG00000164463	CREBRF	8.62928	0.556876	6.25e-08	2.76e-06
ENSG00000203965	EFCAB7	3.35002	-0.625537	6.32e-08	2.8e-06
ENSG00000163235	TGFA	4.35148	-0.971499	6.46e-08	2.85e-06
ENSG00000100211	CBY1	2.08547	-0.661895	6.54e-08	2.88e-06
ENSG00000112096	SOD2	11.6823	0.932063	6.57e-08	2.89e-06
ENSG00000233646	OR52T1P	0.266308	1.58852	6.68e-08	2.94e-06
ENSG00000163611	SPICE1	4.95418	-0.56453	6.86e-08	3.02e-06
ENSG00000100368	CSF2RB	7.42883	0.849521	7e-08	3.07e-06
ENSG00000267648	RP11-686D22.3	-1.04469	1.7732	7.03e-08	3.08e-06
ENSG00000166743	ACSM1	-0.0411455	1.24351	7.1e-08	3.11e-06
ENSG00000188786	MTF1	5.35031	0.561565	7.17e-08	3.14e-06
ENSG00000122507	BBS9	4.73548	-0.469858	7.22e-08	3.16e-06
ENSG00000272512	RP11-54O7.17	-3.42907	3.93542	7.38e-08	3.22e-06
ENSG00000204778	RP11-15J10.1	0.803666	0.971497	7.41e-08	3.24e-06
ENSG00000147202	DIAPH2	6.09288	0.556315	7.45e-08	3.25e-06
ENSG00000212409	RNY4P18	-4.25323	3.75124	7.52e-08	3.28e-06
ENSG00000163635	ATXN7	7.58556	0.601858	7.71e-08	3.36e-06
ENSG00000155961	RAB39B	3.74105	-0.563787	7.96e-08	3.46e-06
ENSG00000135828	RNASEL	7.32477	0.640563	7.97e-08	3.46e-06
ENSG00000254258	RP11-398H6.1	2.39455	0.689356	7.98e-08	3.46e-06
ENSG00000092964	DPYSL2	6.85014	0.682478	8.07e-08	3.5e-06
ENSG00000256579	AC135776.1	0.42789	1.10805	8.08e-08	3.5e-06
ENSG00000243927	MRPS6	4.01475	-0.593301	8.37e-08	3.62e-06
ENSG00000126858	RHOT1	7.02159	0.545857	8.47e-08	3.66e-06
ENSG00000269925	RP3-467L1.6	0.963208	0.894363	8.49e-08	3.67e-06
ENSG00000116711	PLA2G4A	4.33244	0.739056	8.59e-08	3.7e-06
ENSG00000182568	SATB1	7.25126	-0.538773	8.67e-08	3.74e-06
ENSG00000100055	CYTH4	8.11121	0.606093	8.72e-08	3.75e-06
ENSG00000214717	ZBED1	4.25342	0.646485	8.76e-08	3.77e-06
ENSG00000203797	DDO	0.511909	1.65558	8.98e-08	3.86e-06
ENSG00000116005	PCYOX1	4.59948	-0.524972	9.02e-08	3.87e-06
ENSG00000169299	PGM2	6.01307	-0.557081	9.14e-08	3.92e-06
ENSG00000059728	MXD1	10.0713	0.775445	9.15e-08	3.92e-06
ENSG00000120306	CYSTM1	3.7796	0.998747	9.21e-08	3.94e-06
ENSG00000185760	KCNQ5	2.63262	-0.774774	9.3e-08	3.98e-06
ENSG00000171132	PRKCE	4.47204	0.841357	9.86e-08	4.21e-06
ENSG00000133812	SBF2	7.25636	0.636828	9.91e-08	4.23e-06
ENSG00000104112	SCG3	-2.23589	2.05336	9.98e-08	4.25e-06
ENSG00000204116	CHIC1	4.65159	-0.536808	1e-07	4.26e-06
ENSG00000156875	HIAT1	6.9327	0.599982	1.01e-07	4.28e-06
ENSG00000146963	C7orf55-LUC7L2	5.05282	-0.477244	1.02e-07	4.34e-06
ENSG00000125952	MAX	7.07878	0.558923	1.03e-07	4.38e-06
ENSG00000175518	UBQLNL	-0.330758	1.5722	1.06e-07	4.48e-06
ENSG00000154447	SH3RF1	1.9935	0.851822	1.08e-07	4.57e-06
ENSG00000197442	MAP3K5	8.10965	0.627772	1.08e-07	4.57e-06
ENSG00000226667	RP11-292F22.5	1.41835	-1.25332	1.08e-07	4.58e-06
ENSG00000119321	FKBP15	7.20155	0.538203	1.09e-07	4.6e-06
ENSG00000151746	BICD1	3.96775	-0.502808	1.09e-07	4.59e-06
ENSG00000149798	CDC42EP2	2.19985	1.01018	1.12e-07	4.72e-06
ENSG00000122729	ACO1	4.0853	0.737974	1.12e-07	4.72e-06
ENSG00000170846	AC093323.3	3.99467	-0.661976	1.13e-07	4.75e-06
ENSG00000122068	FYTTD1	6.48879	0.574188	1.14e-07	4.77e-06
ENSG00000272462	U91328.19	0.651801	0.999843	1.15e-07	4.81e-06
ENSG00000134954	ETS1	8.76924	-0.569863	1.15e-07	4.81e-06
ENSG00000035664	DAPK2	4.61249	-0.919541	1.15e-07	4.82e-06
ENSG00000143110	C1orf162	6.02568	0.676737	1.17e-07	4.88e-06
ENSG00000158470	B4GALT5	6.78078	0.833104	1.2e-07	5.04e-06
ENSG00000153207	AHCTF1	8.29547	-0.478952	1.21e-07	5.07e-06
ENSG00000213024	NUP62	3.72622	0.64399	1.22e-07	5.08e-06
ENSG00000163412	EIF4E3	7.37449	0.582706	1.22e-07	5.09e-06
ENSG00000139597	N4BP2L1	5.68543	0.446399	1.22e-07	5.08e-06
ENSG00000264469	RP11-173M1.8	3.73315	0.509677	1.24e-07	5.17e-06
ENSG00000235532	LINC00402	4.72376	-0.723106	1.25e-07	5.18e-06
ENSG00000052795	FNIP2	5.1121	0.641698	1.26e-07	5.22e-06
ENSG00000261269	RP11-389C8.2	1.14915	1.08908	1.27e-07	5.27e-06
ENSG00000185658	BRWD1	8.54776	-0.461568	1.28e-07	5.29e-06
ENSG00000129757	CDKN1C	2.99976	1.23471	1.31e-07	5.44e-06
ENSG00000131446	MGAT1	5.92364	0.473116	1.31e-07	5.44e-06
ENSG00000197275	RAD54B	1.30899	-0.978838	1.36e-07	5.62e-06
ENSG00000257433	RP1-197B17.3	3.01616	1.21942	1.38e-07	5.69e-06
ENSG00000125246	CLYBL	2.57626	-0.614903	1.38e-07	5.69e-06
ENSG00000169660	HEXDC	2.26559	0.753579	1.39e-07	5.72e-06
ENSG00000236334	PPIAL4G	1.56921	-0.807257	1.41e-07	5.8e-06
ENSG00000262001	DLGAP1-AS2	2.11097	-0.815188	1.42e-07	5.85e-06
ENSG00000018189	RUFY3	6.10203	0.525594	1.43e-07	5.87e-06
ENSG00000123146	CD97	7.62517	0.881072	1.44e-07	5.9e-06
ENSG00000100567	PSMA3	5.55745	0.774567	1.45e-07	5.95e-06
ENSG00000015171	ZMYND11	6.31383	-0.46544	1.45e-07	5.95e-06
ENSG00000136999	NOV	3.18234	-1.00105	1.45e-07	5.95e-06
ENSG00000249863	RP11-177C12.1	1.94419	-1.00293	1.47e-07	6.01e-06
ENSG00000054267	ARID4B	8.53594	0.482961	1.48e-07	6.04e-06
ENSG00000258159	RP1-71H24.4	-2.87575	3.16555	1.5e-07	6.14e-06
ENSG00000135211	TMEM60	3.38941	0.637841	1.5e-07	6.14e-06
ENSG00000140511	HAPLN3	3.03933	0.852074	1.52e-07	6.19e-06
ENSG00000187037	GPR141	4.16952	0.951474	1.53e-07	6.24e-06
ENSG00000154764	WNT7A	0.954364	-1.02661	1.53e-07	6.21e-06
ENSG00000235321	AC007556.3	-0.440852	1.74526	1.55e-07	6.29e-06
ENSG00000124374	PAIP2B	3.97769	-0.652164	1.56e-07	6.32e-06
ENSG00000168297	PXK	5.00293	-0.561065	1.57e-07	6.38e-06
ENSG00000095951	HIVEP1	6.44543	0.530619	1.59e-07	6.46e-06
ENSG00000110944	IL23A	1.87002	-0.991967	1.6e-07	6.49e-06
ENSG00000188343	FAM92A1	1.71062	1.08824	1.62e-07	6.53e-06
ENSG00000264584	RN7SL600P	4.00389	0.806471	1.63e-07	6.59e-06
ENSG00000146373	RNF217	4.0534	0.732492	1.63e-07	6.58e-06
ENSG00000114541	FRMD4B	5.07075	0.539275	1.66e-07	6.7e-06
ENSG00000162734	PEA15	4.05985	0.615639	1.68e-07	6.78e-06
ENSG00000149932	TMEM219	3.21754	0.59471	1.7e-07	6.82e-06
ENSG00000132849	INADL	6.61939	-0.535373	1.7e-07	6.82e-06
ENSG00000143167	GPA33	1.54343	-0.946427	1.71e-07	6.86e-06
ENSG00000183918	SH2D1A	5.42076	-0.695458	1.73e-07	6.93e-06
ENSG00000239948	RN7SL368P	-0.236501	1.58238	1.74e-07	6.98e-06
ENSG00000103415	HMOX2	4.80326	-0.495549	1.76e-07	7.03e-06
ENSG00000182670	TTC3	7.98004	-0.560293	1.79e-07	7.17e-06
ENSG00000255398	HCAR3	5.53675	0.945583	1.8e-07	7.2e-06
ENSG00000226766	FABP7P1	0.595319	-0.964357	1.83e-07	7.31e-06
ENSG00000185418	TARSL2	5.39058	-0.475793	1.86e-07	7.41e-06
ENSG00000147697	GSDMC	-2.05712	1.95503	1.9e-07	7.59e-06
ENSG00000183734	ASCL2	2.36906	1.01242	1.96e-07	7.83e-06
ENSG00000267987	AL161784.1	0.0067366	1.3939	2e-07	7.96e-06
ENSG00000225450	RP3-508I15.14	0.0531971	1.47265	2.02e-07	8.02e-06
ENSG00000081913	PHLPP1	3.83216	0.789313	2.02e-07	8.02e-06
ENSG00000224307	RP11-344B5.2	0.753595	-1.22904	2.04e-07	8.11e-06
ENSG00000164114	MAP9	3.24339	-0.647982	2.05e-07	8.12e-06
ENSG00000153933	DGKE	5.18555	-0.572429	2.06e-07	8.15e-06
ENSG00000257743	RP11-1220K2.2	4.27144	1.15301	2.07e-07	8.2e-06
ENSG00000125753	VASP	7.25458	0.559632	2.08e-07	8.23e-06
ENSG00000143226	FCGR2A	9.8278	0.824391	2.09e-07	8.24e-06
ENSG00000254704	RP11-1036E20.7	-0.0307305	1.14237	2.1e-07	8.28e-06
ENSG00000059588	TARBP1	5.56097	-0.500166	2.1e-07	8.28e-06
ENSG00000149311	ATM	10.3317	-0.484799	2.12e-07	8.35e-06
ENSG00000120899	PTK2B	6.31891	0.925668	2.13e-07	8.38e-06
ENSG00000099219	ERMP1	5.28824	-0.524126	2.13e-07	8.4e-06
ENSG00000226758	DISC1-IT1	1.67313	1.34825	2.16e-07	8.47e-06
ENSG00000168461	RAB31	8.06128	0.679712	2.17e-07	8.53e-06
ENSG00000101336	HCK	8.50005	0.631456	2.18e-07	8.57e-06
ENSG00000237135	DDX10P1	3.97423	0.732909	2.19e-07	8.59e-06
ENSG00000103121	CMC2	3.62789	0.542723	2.2e-07	8.61e-06
ENSG00000229534	HNRNPA1P53	0.450228	1.45093	2.22e-07	8.67e-06
ENSG00000137364	TPMT	4.97904	0.814823	2.23e-07	8.72e-06
ENSG00000236254	MTND4P14	0.27962	1.19547	2.25e-07	8.77e-06
ENSG00000196227	FAM217B	5.16152	-0.499263	2.27e-07	8.86e-06
ENSG00000160305	DIP2A	5.50168	-0.663244	2.28e-07	8.87e-06
ENSG00000181754	AMIGO1	2.77042	-0.77602	2.29e-07	8.9e-06
ENSG00000077684	PHF17	6.39351	-0.459974	2.3e-07	8.93e-06
ENSG00000055070	SZRD1	4.40432	0.493439	2.32e-07	9.02e-06
ENSG00000257242	C12orf79	4.28523	-0.545431	2.32e-07	9e-06
ENSG00000125430	HS3ST3B1	3.83532	-0.609798	2.33e-07	9.05e-06
ENSG00000136643	RPS6KC1	5.86351	0.449239	2.38e-07	9.23e-06
ENSG00000163393	SLC22A15	6.10478	0.679266	2.43e-07	9.42e-06
ENSG00000167850	CD300C	2.28788	0.868239	2.45e-07	9.46e-06
ENSG00000101890	GUCY2F	-4.00052	3.35393	2.46e-07	9.52e-06
ENSG00000172243	CLEC7A	8.85432	0.655105	2.49e-07	9.63e-06
ENSG00000196576	PLXNB2	4.13388	0.8983	2.57e-07	9.92e-06
ENSG00000119514	GALNT12	2.30366	-0.698502	2.62e-07	1.01e-05
ENSG00000129682	FGF13	0.963939	2.00661	2.63e-07	1.01e-05
ENSG00000134371	CDC73	6.90277	0.485963	2.69e-07	1.04e-05
ENSG00000113448	PDE4D	5.87001	-0.527115	2.69e-07	1.04e-05
ENSG00000173198	CYSLTR1	5.92835	0.533405	2.73e-07	1.05e-05
ENSG00000164241	C5orf63	3.69767	-0.640909	2.77e-07	1.06e-05
ENSG00000123737	EXOSC9	5.94465	0.904354	2.78e-07	1.07e-05
ENSG00000133216	EPHB2	0.317871	1.33641	2.79e-07	1.07e-05
ENSG00000244682	FCGR2C	6.24646	1.00692	2.83e-07	1.08e-05
ENSG00000169026	MFSD7	0.580828	0.884717	2.83e-07	1.08e-05
ENSG00000181045	SLC26A11	0.709482	-0.995491	2.86e-07	1.09e-05
ENSG00000188938	FAM120AOS	5.33874	0.453143	2.89e-07	1.1e-05
ENSG00000261759	RP11-626G11.3	-1.33885	1.59478	2.91e-07	1.11e-05
ENSG00000106346	USP42	3.5422	0.68259	2.92e-07	1.11e-05
ENSG00000125124	BBS2	5.1125	-0.508997	2.92e-07	1.11e-05
ENSG00000137501	SYTL2	6.36422	-0.729848	2.95e-07	1.12e-05
ENSG00000133805	AMPD3	5.00077	-0.59198	2.96e-07	1.12e-05
ENSG00000068028	RASSF1	4.97963	-0.492232	2.97e-07	1.13e-05
ENSG00000187607	ZNF286A	3.14745	-0.58916	2.97e-07	1.13e-05
ENSG00000184992	BRI3BP	4.495	-0.562096	3.01e-07	1.14e-05
ENSG00000030582	GRN	4.10279	0.856843	3.02e-07	1.14e-05
ENSG00000166333	ILK	4.78395	0.634009	3.04e-07	1.15e-05
ENSG00000122432	SPATA1	2.03967	0.878036	3.1e-07	1.17e-05
ENSG00000108389	MTMR4	6.14125	0.475958	3.1e-07	1.17e-05
ENSG00000159322	ADPGK	7.12406	0.435031	3.19e-07	1.2e-05
ENSG00000185947	ZNF267	5.1893	0.616853	3.23e-07	1.22e-05
ENSG00000235917	RP11-39K24.14	1.59774	1.00709	3.28e-07	1.23e-05
ENSG00000154814	OXNAD1	7.74527	-0.647088	3.28e-07	1.23e-05
ENSG00000079335	CDC14A	6.23315	-0.467727	3.32e-07	1.25e-05
ENSG00000266786	RP1-66C13.3	-1.59481	1.99853	3.41e-07	1.28e-05
ENSG00000196074	SYCP2	3.99156	-0.672769	3.41e-07	1.28e-05
ENSG00000229222	KRT18P4	1.14602	0.791219	3.42e-07	1.28e-05
ENSG00000173372	C1QA	0.712614	1.54192	3.43e-07	1.29e-05
ENSG00000258730	ITPK1-AS1	-0.753031	1.64941	3.45e-07	1.29e-05
ENSG00000270189	RP11-258C19.7	3.55655	-0.640168	3.46e-07	1.29e-05
ENSG00000065243	PKN2	8.07371	0.561046	3.48e-07	1.3e-05
ENSG00000092200	RPGRIP1	3.49581	-0.77708	3.5e-07	1.31e-05
ENSG00000267093	CTD-2105E13.13	-0.985876	1.44989	3.53e-07	1.32e-05
ENSG00000062716	VMP1	9.05228	0.532541	3.61e-07	1.34e-05
ENSG00000161048	NAPEPLD	4.22581	-0.457307	3.65e-07	1.36e-05
ENSG00000246082	NUDT16P	2.10592	0.875774	3.66e-07	1.36e-05
ENSG00000257169	RP11-117N2.2	2.27551	1.02056	3.68e-07	1.37e-05
ENSG00000124795	DEK	8.02486	0.703101	3.7e-07	1.37e-05
ENSG00000259678	RP11-707P17.1	0.654623	1.56373	3.71e-07	1.38e-05
ENSG00000107614	TRDMT1	5.20237	-0.482336	3.75e-07	1.39e-05
ENSG00000047346	FAM214A	6.64113	-0.421101	3.76e-07	1.39e-05
ENSG00000178761	FAM219B	4.42279	-0.453275	3.85e-07	1.42e-05
ENSG00000167984	NLRC3	5.93576	-0.547112	3.85e-07	1.42e-05
ENSG00000153283	CD96	7.01293	-0.548744	3.85e-07	1.42e-05
ENSG00000019582	CD74	6.66585	0.824137	3.87e-07	1.43e-05
ENSG00000167261	DPEP2	5.08249	-0.783518	3.9e-07	1.44e-05
ENSG00000261609	MIR4720	3.33925	-0.504835	3.94e-07	1.45e-05
ENSG00000138463	DIRC2	4.61644	-0.554508	3.94e-07	1.45e-05
ENSG00000143570	SLC39A1	4.77447	0.56755	3.95e-07	1.45e-05
ENSG00000225217	HSPA7	4.33909	1.00072	3.97e-07	1.46e-05
ENSG00000256427	RP11-118B22.4	1.61492	-1.09537	4.02e-07	1.48e-05
ENSG00000228079	AC012368.1	2.56438	0.870819	4.06e-07	1.49e-05
ENSG00000184305	CCSER1	3.79725	0.98949	4.14e-07	1.52e-05
ENSG00000110318	KIAA1377	2.45042	-0.725697	4.18e-07	1.53e-05
ENSG00000147416	ATP6V1B2	9.14212	0.54567	4.22e-07	1.55e-05
ENSG00000107745	MICU1	5.63079	0.496714	4.23e-07	1.55e-05
ENSG00000099910	KLHL22	4.05061	-0.476507	4.24e-07	1.55e-05
ENSG00000255733	IFNG-AS1	4.09948	-0.667835	4.25e-07	1.55e-05
ENSG00000166527	CLEC4D	5.06318	0.83848	4.27e-07	1.56e-05
ENSG00000110719	TCIRG1	4.73557	0.662529	4.43e-07	1.61e-05
ENSG00000169508	GPR183	6.135	-0.601395	4.46e-07	1.62e-05
ENSG00000119862	LGALSL	4.71563	1.003	4.5e-07	1.64e-05
ENSG00000101079	NDRG3	4.82206	-0.498934	4.53e-07	1.65e-05
ENSG00000107968	MAP3K8	5.8479	0.513021	4.65e-07	1.69e-05
ENSG00000238113	RP11-262H14.1	5.48144	0.968171	4.67e-07	1.69e-05
ENSG00000167434	CA4	2.1351	-1.1864	4.68e-07	1.7e-05
ENSG00000163932	PRKCD	4.98521	0.74995	4.77e-07	1.73e-05
ENSG00000171223	JUNB	5.27515	0.71106	4.81e-07	1.74e-05
ENSG00000143384	MCL1	11.0898	0.573598	4.9e-07	1.77e-05
ENSG00000174080	CTSF	0.957046	-0.927155	4.9e-07	1.77e-05
ENSG00000049449	RCN1	4.06336	0.734529	4.91e-07	1.77e-05
ENSG00000248166	AC008984.2	1.54265	0.909133	4.92e-07	1.77e-05
ENSG00000125730	C3	0.215339	1.24865	4.93e-07	1.78e-05
ENSG00000183690	EFHC2	2.70328	-0.81249	4.99e-07	1.8e-05
ENSG00000249096	RP11-290F5.1	2.01742	1.16713	5.01e-07	1.8e-05
ENSG00000238425	snoU13	2.2351	1.22847	5.03e-07	1.81e-05
ENSG00000152457	DCLRE1C	5.97995	0.412862	5.16e-07	1.85e-05
ENSG00000204388	HSPA1B	6.26919	0.705813	5.17e-07	1.86e-05
ENSG00000167207	NOD2	4.85013	1.12099	5.27e-07	1.89e-05
ENSG00000015475	BID	6.23425	0.572443	5.35e-07	1.92e-05
ENSG00000145687	SSBP2	5.72576	-0.401752	5.35e-07	1.92e-05
ENSG00000124203	ZNF831	4.74887	-0.677062	5.37e-07	1.92e-05
ENSG00000151364	KCTD14	-2.15897	2.78891	5.42e-07	1.94e-05
ENSG00000165259	HDX	2.51864	0.648055	5.46e-07	1.95e-05
ENSG00000106560	GIMAP2	6.79983	0.765055	5.55e-07	1.98e-05
ENSG00000152409	JMY	5.52255	-0.443424	5.58e-07	1.99e-05
ENSG00000172349	IL16	8.36857	-0.440465	5.59e-07	1.99e-05
ENSG00000152689	RASGRP3	4.45031	0.949145	5.61e-07	1.99e-05
ENSG00000175970	UNC119B	3.56062	-0.518472	5.61e-07	1.99e-05
ENSG00000255819	KLRC4-KLRK1	2.91964	-1.14855	5.62e-07	2e-05
ENSG00000203747	FCGR3A	8.84975	0.754482	5.67e-07	2.01e-05
ENSG00000113532	ST8SIA4	8.98093	0.546864	5.71e-07	2.03e-05
ENSG00000124813	RUNX2	4.84515	-0.629748	5.75e-07	2.04e-05
ENSG00000078177	N4BP2	6.49656	-0.466701	5.77e-07	2.04e-05
ENSG00000252206	RNU7-40P	-2.22437	2.6063	5.84e-07	2.07e-05
ENSG00000090487	SPG21	5.55802	0.435385	5.85e-07	2.07e-05
ENSG00000165943	MOAP1	5.19434	-0.490724	5.89e-07	2.08e-05
ENSG00000261827	RP11-340F14.5	0.785712	1.26682	5.92e-07	2.09e-05
ENSG00000111371	SLC38A1	8.44846	-0.500854	6.08e-07	2.15e-05
ENSG00000090661	CERS4	2.51031	-0.71179	6.09e-07	2.15e-05
ENSG00000267365	KCNJ2-AS1	1.40502	0.984392	6.15e-07	2.16e-05
ENSG00000131634	TMEM204	2.63148	-0.784475	6.22e-07	2.19e-05
ENSG00000197019	SERTAD1	2.30245	0.721386	6.24e-07	2.19e-05
ENSG00000118976	HIN1L	-0.622399	1.31185	6.34e-07	2.22e-05
ENSG00000100897	DCAF11	6.98621	0.629449	6.34e-07	2.22e-05
ENSG00000095002	MSH2	5.07497	-0.450451	6.34e-07	2.22e-05
ENSG00000104133	SPG11	8.50928	0.441244	6.35e-07	2.23e-05
ENSG00000272065	U91328.20	1.20945	1.10739	6.44e-07	2.25e-05
ENSG00000181827	RFX7	5.57668	-0.414002	6.45e-07	2.26e-05
ENSG00000211670	IGLV3-9	0.604364	-1.03657	6.53e-07	2.28e-05
ENSG00000162517	PEF1	3.98043	0.470777	6.64e-07	2.32e-05
ENSG00000069712	KIAA1107	3.19961	-0.546761	6.76e-07	2.36e-05
ENSG00000103479	RBL2	9.03385	-0.44448	6.78e-07	2.36e-05
ENSG00000228956	AC144521.1	5.05904	-0.637286	6.8e-07	2.37e-05
ENSG00000198648	STK39	5.1078	-0.576226	6.84e-07	2.38e-05
ENSG00000234709	UPF3AP3	2.68462	0.590823	6.88e-07	2.39e-05
ENSG00000196371	FUT4	4.09927	0.532345	6.88e-07	2.39e-05
ENSG00000111879	FAM184A	2.71059	-0.78838	6.91e-07	2.4e-05
ENSG00000256262	USP30-AS1	0.610607	0.872612	6.95e-07	2.41e-05
ENSG00000111605	CPSF6	6.99358	-0.440505	6.97e-07	2.42e-05
ENSG00000121064	SCPEP1	6.81725	0.629505	7.01e-07	2.43e-05
ENSG00000268424	AC008948.1	-0.263548	0.907079	7.04e-07	2.44e-05
ENSG00000180530	NRIP1	6.8369	0.508528	7.04e-07	2.44e-05
ENSG00000161643	SIGLEC16	-0.460543	1.15918	7.17e-07	2.48e-05
ENSG00000138378	STAT4	6.71309	-0.54625	7.22e-07	2.49e-05
ENSG00000196912	ANKRD36B	6.81265	-0.709599	7.22e-07	2.49e-05
ENSG00000183718	TRIM52	5.4011	-0.414294	7.34e-07	2.53e-05
ENSG00000132357	CARD6	4.77269	0.556802	7.51e-07	2.59e-05
ENSG00000150938	CRIM1	3.14041	-0.65572	7.57e-07	2.61e-05
ENSG00000165457	FOLR2	0.604303	1.32616	7.6e-07	2.61e-05
ENSG00000159339	PADI4	4.79921	-0.777409	7.61e-07	2.62e-05
ENSG00000071794	HLTF	5.43371	-0.490568	7.65e-07	2.63e-05
ENSG00000161692	DBF4B	1.02532	1.11201	7.67e-07	2.63e-05
ENSG00000116106	EPHA4	4.79817	-0.64722	7.67e-07	2.63e-05
ENSG00000265975	CTB-41I6.2	-0.585759	1.44123	7.72e-07	2.64e-05
ENSG00000173442	EHBP1L1	6.98664	0.521708	7.84e-07	2.68e-05
ENSG00000198932	GPRASP1	5.34126	-0.652652	7.94e-07	2.72e-05
ENSG00000255337	RP11-315O6.1	-2.33469	1.92221	7.97e-07	2.72e-05
ENSG00000116704	SLC35D1	5.31715	-0.471436	8.03e-07	2.74e-05
ENSG00000165533	TTC8	1.75042	-0.745879	8.12e-07	2.77e-05
ENSG00000101190	TCFL5	3.18425	-0.63675	8.15e-07	2.78e-05
ENSG00000050344	NFE2L3	4.35685	0.763381	8.16e-07	2.78e-05
ENSG00000104490	NCALD	4.32684	-0.712467	8.17e-07	2.78e-05
ENSG00000048140	TSPAN17	3.41567	0.52937	8.2e-07	2.79e-05
ENSG00000262112	RP11-670E13.5	-1.17691	2.43107	8.33e-07	2.83e-05
ENSG00000003402	CFLAR	9.35236	0.563892	8.44e-07	2.87e-05
ENSG00000100461	RBM23	6.87256	0.526391	8.52e-07	2.89e-05
ENSG00000160326	SLC2A6	2.46321	0.698264	8.54e-07	2.89e-05
ENSG00000164691	TAGAP	7.98514	0.55104	8.59e-07	2.91e-05
ENSG00000147408	CSGALNACT1	5.00616	-0.689824	8.59e-07	2.91e-05
ENSG00000015568	RGPD5	5.68677	-0.459966	8.64e-07	2.92e-05
ENSG00000204623	ZNRD1-AS1	4.96727	-0.440914	8.79e-07	2.97e-05
ENSG00000152804	HHEX	4.74624	0.588555	8.8e-07	2.97e-05
ENSG00000259375	RP11-815J21.2	0.882141	1.20303	8.88e-07	3e-05
ENSG00000226891	RP11-182I10.3	3.63841	0.997047	8.93e-07	3.01e-05
ENSG00000186469	GNG2	6.50695	-0.538039	8.96e-07	3.02e-05
ENSG00000198585	NUDT16	5.96263	0.537723	8.99e-07	3.03e-05
ENSG00000011600	TYROBP	7.29214	0.751825	9.18e-07	3.09e-05
ENSG00000080298	RFX3	5.90237	-0.395504	9.23e-07	3.1e-05
ENSG00000144935	TRPC1	2.74988	-0.741647	9.23e-07	3.1e-05
ENSG00000070759	TESK2	3.51868	0.762324	9.34e-07	3.13e-05
ENSG00000108950	FAM20A	0.864106	1.32331	9.35e-07	3.14e-05
ENSG00000181374	CCL13	-3.99407	4.15637	9.41e-07	3.15e-05
ENSG00000175730	BAK1P1	-0.248969	1.07336	9.46e-07	3.17e-05
ENSG00000171262	FAM98B	4.63991	-0.45541	9.49e-07	3.18e-05
ENSG00000257285	RP11-298I3.1	0.155764	1.31633	9.54e-07	3.19e-05
ENSG00000103249	CLCN7	2.34877	0.699681	9.54e-07	3.19e-05
ENSG00000160883	HK3	6.43465	0.583702	9.59e-07	3.2e-05
ENSG00000118495	PLAGL1	3.61378	0.965018	9.6e-07	3.2e-05
ENSG00000122694	GLIPR2	6.99613	0.672722	9.66e-07	3.22e-05
ENSG00000101842	VSIG1	2.85318	-0.608263	9.72e-07	3.24e-05
ENSG00000088179	PTPN4	7.91232	-0.536789	9.82e-07	3.26e-05
ENSG00000183044	ABAT	3.87308	-0.69202	9.82e-07	3.26e-05
ENSG00000124875	CXCL6	-0.473255	-1.55048	9.96e-07	3.31e-05
ENSG00000106868	SUSD1	5.86431	0.493957	9.97e-07	3.31e-05
ENSG00000170962	PDGFD	2.91197	-0.990601	1e-06	3.33e-05
ENSG00000218226	TATDN2P2	-0.275204	1.2631	1.01e-06	3.34e-05
ENSG00000176659	C20orf197	2.18464	-0.854317	1.03e-06	3.4e-05
ENSG00000130487	KLHDC7B	-1.08929	1.51909	1.06e-06	3.5e-05
ENSG00000229331	GK-IT1	0.216852	1.3936	1.06e-06	3.51e-05
ENSG00000141682	PMAIP1	4.1913	0.920668	1.06e-06	3.5e-05
ENSG00000164953	TMEM67	2.32275	-0.632615	1.07e-06	3.53e-05
ENSG00000130956	HABP4	3.87756	-0.647871	1.07e-06	3.53e-05
ENSG00000133101	CCNA1	-0.173369	1.8325	1.08e-06	3.54e-05
ENSG00000244482	LILRA6	3.51562	0.797263	1.09e-06	3.58e-05
ENSG00000114738	MAPKAPK3	5.80738	0.47011	1.09e-06	3.58e-05
ENSG00000263165	RP11-810M2.2	-1.14873	1.43754	1.1e-06	3.61e-05
ENSG00000231991	ANXA2P2	0.894966	0.963965	1.1e-06	3.61e-05
ENSG00000271722	RP11-446E9.2	3.05405	0.629942	1.11e-06	3.63e-05
ENSG00000237803	LINC00211	3.33921	-1.17244	1.12e-06	3.68e-05
ENSG00000099985	OSM	0.952705	1.01463	1.15e-06	3.76e-05
ENSG00000141013	GAS8	1.39321	0.845272	1.15e-06	3.78e-05
ENSG00000101911	PRPS2	4.0106	0.552647	1.15e-06	3.77e-05
ENSG00000100578	KIAA0586	5.8675	-0.409837	1.15e-06	3.78e-05
ENSG00000118420	UBE3D	3.73654	-0.613728	1.21e-06	3.95e-05
ENSG00000124215	CDH26	2.09232	-0.832773	1.21e-06	3.97e-05
ENSG00000068793	CYFIP1	5.40504	0.633335	1.27e-06	4.15e-05
ENSG00000163041	H3F3A	9.76988	0.626515	1.28e-06	4.16e-05
ENSG00000178104	PDE4DIP	6.65185	-0.485136	1.28e-06	4.16e-05
ENSG00000211856	TRAJ33	2.72217	-0.785901	1.28e-06	4.16e-05
ENSG00000258659	TRIM34	0.0610134	0.969124	1.31e-06	4.27e-05
ENSG00000189136	UBE2Q2P1	0.983512	-0.906401	1.35e-06	4.4e-05
ENSG00000259529	RP11-468E2.4	0.296269	1.34951	1.36e-06	4.41e-05
ENSG00000080986	NDC80	3.56861	0.83489	1.36e-06	4.41e-05
ENSG00000182718	ANXA2	8.52743	0.623113	1.36e-06	4.4e-05
ENSG00000259668	RP11-707P17.2	-0.0697218	1.33497	1.38e-06	4.47e-05
ENSG00000256043	CTSO	5.82082	0.53885	1.39e-06	4.49e-05
ENSG00000198429	ZNF69	2.49997	-0.60025	1.39e-06	4.5e-05
ENSG00000235944	ZNF815P	3.43106	-0.651115	1.41e-06	4.57e-05
ENSG00000119729	RHOQ	7.10553	0.502196	1.43e-06	4.62e-05
ENSG00000067596	DHX8	7.05711	0.44377	1.43e-06	4.62e-05
ENSG00000112137	PHACTR1	2.91241	-0.881327	1.46e-06	4.72e-05
ENSG00000235072	AC012074.2	-2.81283	-1.99804	1.46e-06	4.7e-05
ENSG00000216490	IFI30	1.34185	1.10242	1.47e-06	4.74e-05
ENSG00000135052	GOLM1	3.3518	0.795462	1.47e-06	4.74e-05
ENSG00000132780	NASP	6.79793	0.415027	1.49e-06	4.8e-05
ENSG00000213066	FGFR1OP	5.19351	-0.463273	1.49e-06	4.78e-05
ENSG00000132475	H3F3B	9.90536	0.683669	1.5e-06	4.82e-05
ENSG00000235999	RP11-403I13.8	2.87923	0.680324	1.5e-06	4.82e-05
ENSG00000271109	CTC-523E23.11	0.347897	-0.873548	1.5e-06	4.81e-05
ENSG00000231160	RP11-617D20.1	0.632412	-1.01572	1.51e-06	4.83e-05
ENSG00000251247	ZNF345	2.88842	-0.639793	1.52e-06	4.85e-05
ENSG00000115425	PECR	3.38449	-0.591655	1.53e-06	4.91e-05
ENSG00000101773	RBBP8	4.43613	0.681013	1.54e-06	4.93e-05
ENSG00000132507	EIF5A	5.09032	0.569436	1.55e-06	4.94e-05
ENSG00000162711	NLRP3	5.92785	0.600124	1.59e-06	5.08e-05
ENSG00000236088	COX10-AS1	4.01133	-0.455445	1.59e-06	5.08e-05
ENSG00000121690	DEPDC7	0.173957	-1.13518	1.59e-06	5.08e-05
ENSG00000166710	B2M	12.7939	0.850928	1.6e-06	5.11e-05
ENSG00000267548	RP11-229E13.2	0.0599091	1.32945	1.62e-06	5.17e-05
ENSG00000154027	AK5	4.04416	-0.8903	1.63e-06	5.2e-05
ENSG00000138336	TET1	2.80354	-0.596649	1.64e-06	5.2e-05
ENSG00000120832	MTERFD3	3.69183	-0.701608	1.64e-06	5.22e-05
ENSG00000163563	MNDA	11.6796	0.770669	1.65e-06	5.24e-05
ENSG00000173208	ABCD2	6.20783	-0.59647	1.65e-06	5.25e-05
ENSG00000235192	AC009495.2	1.62766	0.960898	1.66e-06	5.25e-05
ENSG00000140743	CDR2	4.81218	-0.540232	1.67e-06	5.3e-05
ENSG00000165521	EML5	4.00327	-0.63476	1.67e-06	5.3e-05
ENSG00000270000	RP3-449M8.9	-0.173895	1.16787	1.68e-06	5.3e-05
ENSG00000108774	RAB5C	3.40802	0.622167	1.71e-06	5.39e-05
ENSG00000164985	PSIP1	7.28897	-0.441909	1.77e-06	5.59e-05
ENSG00000169429	IL8	3.75326	-1.30005	1.77e-06	5.59e-05
ENSG00000104332	SFRP1	-1.71529	2.88089	1.78e-06	5.6e-05
ENSG00000169504	CLIC4	6.16003	0.639983	1.78e-06	5.6e-05
ENSG00000113583	C5orf15	5.78165	0.636963	1.79e-06	5.64e-05
ENSG00000270120	RP11-327F22.6	2.46999	1.07326	1.84e-06	5.8e-05
ENSG00000114013	CD86	6.15302	0.627901	1.85e-06	5.81e-05
ENSG00000211873	TRAJ16	1.8405	-0.791081	1.86e-06	5.85e-05
ENSG00000135299	ANKRD6	2.75603	-0.667056	1.87e-06	5.87e-05
ENSG00000213719	CLIC1	8.58694	0.699593	1.88e-06	5.89e-05
ENSG00000186481	ANKRD20A5P	3.19256	-0.748762	1.9e-06	5.95e-05
ENSG00000065615	CYB5R4	7.60429	0.505946	1.91e-06	5.99e-05
ENSG00000156650	KAT6B	5.3822	-0.464222	1.92e-06	6.02e-05
ENSG00000177606	JUN	2.46315	-0.80902	1.93e-06	6.04e-05
ENSG00000229899	AC084290.2	2.98379	0.818511	1.94e-06	6.07e-05
ENSG00000142599	RERE	6.19542	0.771282	1.94e-06	6.07e-05
ENSG00000171621	SPSB1	-0.531669	1.02909	1.97e-06	6.16e-05
ENSG00000146802	TMEM168	5.81725	-0.43805	1.98e-06	6.16e-05
ENSG00000138002	IFT172	3.4318	-0.601701	1.99e-06	6.2e-05
ENSG00000232021	LEF1-AS1	2.75773	-0.890584	2.01e-06	6.25e-05
ENSG00000136868	SLC31A1	4.96636	0.60385	2.04e-06	6.34e-05
ENSG00000240204	SMKR1	-0.305004	-1.16908	2.04e-06	6.35e-05
ENSG00000185697	MYBL1	6.33158	-0.728792	2.05e-06	6.36e-05
ENSG00000136167	LCP1	11.2955	0.476444	2.06e-06	6.39e-05
ENSG00000065882	TBC1D1	7.43969	0.525749	2.08e-06	6.46e-05
ENSG00000125827	TMX4	7.74852	-0.520188	2.08e-06	6.45e-05
ENSG00000144035	NAT8	-4.53484	3.50843	2.09e-06	6.48e-05
ENSG00000230826	RP11-417B4.2	-1.89406	1.96116	2.1e-06	6.5e-05
ENSG00000104290	FZD3	3.09582	-0.541075	2.11e-06	6.54e-05
ENSG00000224959	AC017002.2	2.9197	0.732489	2.13e-06	6.6e-05
ENSG00000158270	COLEC12	-2.17652	-1.89868	2.13e-06	6.6e-05
ENSG00000165949	IFI27	3.87132	2.03971	2.14e-06	6.6e-05
ENSG00000183941	HIST2H4A	4.94015	0.555899	2.14e-06	6.6e-05
ENSG00000203880	PCMTD2	6.83331	-0.407395	2.15e-06	6.63e-05
ENSG00000218497	ZNF84	3.97135	-0.589211	2.15e-06	6.63e-05
ENSG00000164483	SAMD3	6.36121	-0.651419	2.15e-06	6.63e-05
ENSG00000007264	MATK	3.59229	-0.776786	2.17e-06	6.66e-05
ENSG00000174697	LEP	-1.39902	-1.68213	2.2e-06	6.75e-05
ENSG00000142634	EFHD2	6.08415	0.495459	2.22e-06	6.81e-05
ENSG00000116514	RNF19B	5.30546	0.833645	2.23e-06	6.83e-05
ENSG00000165476	REEP3	5.51314	0.480071	2.23e-06	6.85e-05
ENSG00000110077	MS4A6A	7.84736	0.651409	2.24e-06	6.86e-05
ENSG00000099834	CDHR5	-3.2927	3.28386	2.25e-06	6.88e-05
ENSG00000215068	AC025171.1	3.20302	0.692268	2.25e-06	6.87e-05
ENSG00000118503	TNFAIP3	4.94812	0.634444	2.25e-06	6.88e-05
ENSG00000138078	PREPL	5.50922	-0.414436	2.25e-06	6.88e-05
ENSG00000162496	DHRS3	2.93929	-0.64683	2.25e-06	6.88e-05
ENSG00000165795	NDRG2	1.07925	-0.797949	2.25e-06	6.87e-05
ENSG00000117758	STX12	6.19982	0.452187	2.26e-06	6.91e-05
ENSG00000119121	TRPM6	5.40999	-1.00101	2.28e-06	6.95e-05
ENSG00000170175	CHRNB1	2.46511	0.673068	2.31e-06	7.02e-05
ENSG00000162688	AGL	5.73244	-0.429985	2.31e-06	7.02e-05
ENSG00000179818	PCBP1-AS1	5.47091	0.59832	2.34e-06	7.11e-05
ENSG00000198756	COLGALT2	0.767444	-1.44869	2.38e-06	7.22e-05
ENSG00000148660	CAMK2G	5.5492	-0.501411	2.39e-06	7.24e-05
ENSG00000159445	THEM4	3.45709	-0.616794	2.39e-06	7.26e-05
ENSG00000223549	MTND5P28	-3.06185	2.48431	2.42e-06	7.35e-05
ENSG00000176273	SLC35G1	2.3163	-0.591764	2.45e-06	7.42e-05
ENSG00000169087	HSPBAP1	5.52327	-0.515732	2.46e-06	7.45e-05
ENSG00000167565	SERTAD3	2.3825	0.641723	2.47e-06	7.49e-05
ENSG00000251230	RP11-701P16.5	1.81186	1.35332	2.5e-06	7.55e-05
ENSG00000227051	C14orf132	0.788066	-1.01729	2.5e-06	7.55e-05
ENSG00000100227	POLDIP3	5.04437	0.408478	2.52e-06	7.61e-05
ENSG00000069667	RORA	8.24305	-0.625444	2.56e-06	7.73e-05
ENSG00000173068	BNC2	1.90105	-1.28587	2.57e-06	7.74e-05
ENSG00000067606	PRKCZ	3.2491	-0.496769	2.58e-06	7.76e-05
ENSG00000201435	RNU4-24P	1.68853	0.882421	2.64e-06	7.95e-05
ENSG00000131437	KIF3A	4.40815	-0.495006	2.67e-06	8.02e-05
ENSG00000240137	RP11-103G8.2	0.777475	-0.848753	2.67e-06	8.02e-05
ENSG00000138175	ARL3	1.83173	-0.763319	2.68e-06	8.05e-05
ENSG00000120784	ZFP30	4.11836	-0.621969	2.71e-06	8.13e-05
ENSG00000159720	ATP6V0D1	6.05551	0.545822	2.72e-06	8.16e-05
ENSG00000179542	SLITRK4	3.25801	0.882563	2.77e-06	8.29e-05
ENSG00000176595	KBTBD11	4.88552	-0.55629	2.77e-06	8.29e-05
ENSG00000166313	APBB1	2.89303	-0.627692	2.77e-06	8.3e-05
ENSG00000112308	C6orf62	8.56563	0.459446	2.79e-06	8.34e-05
ENSG00000236567	RP11-39K24.7	0.979845	1.26571	2.81e-06	8.4e-05
ENSG00000088970	PLK1S1	4.97356	-0.452966	2.81e-06	8.4e-05
ENSG00000184602	SNN	6.16831	0.488681	2.82e-06	8.43e-05
ENSG00000233975	RP11-288L9.1	-3.13541	2.71012	2.87e-06	8.57e-05
ENSG00000266709	RP11-214O1.2	2.55641	-0.646492	2.89e-06	8.61e-05
ENSG00000126351	THRA	2.29112	-0.827846	2.89e-06	8.61e-05
ENSG00000163162	RNF149	9.55155	0.584717	2.9e-06	8.62e-05
ENSG00000214708	AC090616.2	-1.5519	1.86325	2.91e-06	8.67e-05
ENSG00000239903	RP11-353N4.2	2.60211	0.846283	2.95e-06	8.76e-05
ENSG00000157551	KCNJ15	8.21872	0.910439	2.96e-06	8.8e-05
ENSG00000247317	RP11-273G15.2	0.0323881	1.39864	2.98e-06	8.84e-05
ENSG00000159433	STARD9	3.98966	-0.614462	2.99e-06	8.87e-05
ENSG00000261589	CTC-462L7.1	1.68977	-0.762558	3e-06	8.88e-05
ENSG00000254968	RP11-65M17.3	-2.96502	-2.23908	3.02e-06	8.94e-05
ENSG00000179021	C3orf38	5.77108	0.554175	3.04e-06	9.01e-05
ENSG00000175756	AURKAIP1	4.26462	0.492645	3.04e-06	8.99e-05
ENSG00000228107	AP000692.9	2.26898	0.601497	3.06e-06	9.06e-05
ENSG00000140948	ZCCHC14	3.86412	-0.49901	3.08e-06	9.11e-05
ENSG00000127995	CASD1	5.94107	-0.474159	3.1e-06	9.16e-05
ENSG00000173597	SULT1B1	5.53884	-0.688806	3.1e-06	9.16e-05
ENSG00000185591	SP1	8.0943	0.531387	3.11e-06	9.16e-05
ENSG00000135205	CCDC146	5.10222	0.703766	3.12e-06	9.17e-05
ENSG00000136250	AOAH	7.85216	0.53654	3.12e-06	9.17e-05
ENSG00000188352	FOCAD	5.21366	-0.526688	3.13e-06	9.21e-05
ENSG00000162639	HENMT1	3.98315	-0.599117	3.13e-06	9.2e-05
ENSG00000175265	GOLGA8A	6.0447	-0.563269	3.15e-06	9.25e-05
ENSG00000100714	MTHFD1	4.9664	0.475949	3.22e-06	9.45e-05
ENSG00000185986	SDHAP3	3.18326	-0.564749	3.24e-06	9.52e-05
ENSG00000092036	HAUS4	4.03341	0.653228	3.25e-06	9.54e-05
ENSG00000006607	FARP2	3.64299	0.491398	3.25e-06	9.54e-05
ENSG00000168702	LRP1B	-0.711152	-1.38295	3.28e-06	9.62e-05
ENSG00000158006	PAFAH2	4.11544	-0.462085	3.33e-06	9.75e-05
ENSG00000198848	CES1	4.34687	1.21481	3.34e-06	9.77e-05
ENSG00000269243	CTD-2231E14.8	0.289003	1.35544	3.37e-06	9.84e-05
ENSG00000176055	MBLAC2	3.83205	-0.550069	3.37e-06	9.84e-05
ENSG00000166900	STX3	7.45832	0.671896	3.38e-06	9.86e-05
ENSG00000118579	MED28	6.27202	0.42097	3.38e-06	9.86e-05
ENSG00000083123	BCKDHB	3.55015	-0.507959	3.39e-06	9.87e-05
ENSG00000130475	FCHO1	3.69641	-0.53654	3.39e-06	9.88e-05
ENSG00000050405	LIMA1	3.91119	-0.51728	3.4e-06	9.9e-05
ENSG00000070061	IKBKAP	6.20697	-0.424154	3.46e-06	0.000100552
ENSG00000124762	CDKN1A	1.83945	1.10503	3.47e-06	0.000100774
ENSG00000089818	NECAP1	5.89844	0.432225	3.48e-06	0.000101128
ENSG00000106686	SPATA6L	1.2652	-0.935461	3.5e-06	0.000101673
ENSG00000120725	SIL1	4.65038	0.449341	3.53e-06	0.000102348
ENSG00000114439	BBX	7.74531	0.438373	3.57e-06	0.00010347
ENSG00000239014	SNORD108	2.42478	-0.702606	3.61e-06	0.000104602
ENSG00000139793	MBNL2	5.8504	-0.441636	3.63e-06	0.000105038
ENSG00000259595	RP11-516C1.1	-0.208526	1.00794	3.66e-06	0.00010577
ENSG00000165138	ANKS6	2.10144	-0.68045	3.66e-06	0.00010577
ENSG00000261188	CTA-445C9.14	0.408672	-1.02888	3.68e-06	0.000106391
ENSG00000179299	NSUN7	2.77811	-0.822972	3.7e-06	0.000106749
ENSG00000272144	CTD-2035E11.5	2.85019	0.682712	3.71e-06	0.000106983
ENSG00000115085	ZAP70	5.30015	-0.496026	3.72e-06	0.000107196
ENSG00000187475	HIST1H1T	0.862097	1.21313	3.73e-06	0.000107519
ENSG00000101608	MYL12A	8.84631	0.554889	3.73e-06	0.000107519
ENSG00000259935	RP11-519C12.1	2.3733	-0.590664	3.74e-06	0.000107519
ENSG00000205302	SNX2	7.30385	0.573285	3.8e-06	0.000109224
ENSG00000259118	RP11-840I19.3	-0.112444	1.19039	3.81e-06	0.000109385
ENSG00000100307	CBX7	3.92755	-0.558237	3.83e-06	0.000109852
ENSG00000227540	RP11-152N13.5	-0.0435453	-0.926787	3.83e-06	0.000109852
ENSG00000124370	MCEE	3.24724	-0.542075	3.84e-06	0.000110141
ENSG00000134765	DSC1	2.15536	-0.942918	3.84e-06	0.000110141
ENSG00000134108	ARL8B	6.57527	0.458475	3.85e-06	0.000110315
ENSG00000069493	CLEC2D	7.42499	-0.511797	3.85e-06	0.000110315
ENSG00000135506	OS9	6.39158	0.509974	3.87e-06	0.000110692
ENSG00000166164	BRD7	7.08919	0.408786	3.92e-06	0.000111983
ENSG00000249252	RP11-665G4.1	-0.413134	1.26305	3.94e-06	0.000112587
ENSG00000088298	EDEM2	5.19507	0.498051	3.94e-06	0.000112425
ENSG00000110446	SLC15A3	4.26601	0.561247	3.96e-06	0.00011301
ENSG00000271347	RP11-701H24.7	2.61278	-0.779825	3.96e-06	0.00011301
ENSG00000174196	FAM21D	3.7068	0.526396	3.99e-06	0.00011368
ENSG00000245958	RP11-33B1.1	5.19056	-0.472627	3.99e-06	0.00011368
ENSG00000163001	CCDC104	3.5757	-0.686983	4.03e-06	0.000114601
ENSG00000211879	TRAJ10	3.215	-0.684951	4.04e-06	0.00011499
ENSG00000228802	AC073641.2	-1.38492	1.46795	4.07e-06	0.000115635
ENSG00000143643	TTC13	6.2499	-0.423328	4.11e-06	0.000116557
ENSG00000102763	VWA8	5.76471	-0.429039	4.12e-06	0.00011686
ENSG00000238057	ZEB2-AS1	1.3211	0.882279	4.15e-06	0.000117541
ENSG00000112299	VNN1	4.42672	-0.83664	4.15e-06	0.000117651
ENSG00000102699	PARP4	7.85227	0.454221	4.16e-06	0.000117673
ENSG00000085788	DDHD2	6.03316	-0.443103	4.16e-06	0.000117673
ENSG00000128536	CDHR3	2.83293	-0.64476	4.16e-06	0.000117673
ENSG00000172985	SH3RF3	1.45168	-0.908315	4.18e-06	0.000118205
ENSG00000214006	AL353671.4	-1.1491	1.47154	4.23e-06	0.000119426
ENSG00000259773	RP11-507J18.2	0.42757	1.09771	4.25e-06	0.00012001
ENSG00000211875	TRAJ14	2.85931	-0.588686	4.25e-06	0.000119907
ENSG00000082014	SMARCD3	2.64658	0.70772	4.36e-06	0.000122994
ENSG00000172766	NAA16	5.59532	-0.40983	4.4e-06	0.00012381
ENSG00000183638	RP1L1	-2.45051	3.08018	4.42e-06	0.000124427
ENSG00000262657	RP11-170L3.8	3.259	0.64367	4.45e-06	0.000125261
ENSG00000082269	FAM135A	5.56569	0.500137	4.48e-06	0.000125951
ENSG00000197208	SLC22A4	4.73823	0.662813	4.5e-06	0.000126412
ENSG00000169239	CA5B	5.12299	-0.538871	4.51e-06	0.000126592
ENSG00000245164	LINC00861	7.01611	-0.619492	4.58e-06	0.000128379
ENSG00000260831	GHc-362H12.3	1.01655	-0.753683	4.58e-06	0.000128379
ENSG00000185875	THNSL1	3.14591	-0.625509	4.59e-06	0.000128529
ENSG00000235436	DPY19L2P4	-0.0703293	-1.06957	4.64e-06	0.000129933
ENSG00000203705	TATDN3	4.99496	0.480786	4.65e-06	0.000130244
ENSG00000075399	VPS9D1	1.79124	1.02307	4.66e-06	0.000130383
ENSG00000173114	LRRN3	4.71764	-0.922436	4.67e-06	0.000130383
ENSG00000246145	RP11-346I3.4	0.961687	-0.789237	4.7e-06	0.000131141
ENSG00000243560	RN7SL364P	-1.39674	1.45795	4.71e-06	0.00013139
ENSG00000165572	KBTBD6	3.94075	-0.519802	4.72e-06	0.000131738
ENSG00000260929	RP11-327F22.1	0.563934	0.859978	4.74e-06	0.000132012
ENSG00000171033	PKIA	3.92954	-0.543782	4.74e-06	0.000132012
ENSG00000267387	CTD-2240E14.4	-2.8863	1.90221	4.78e-06	0.000133139
ENSG00000163803	PLB1	3.36325	-0.979322	4.8e-06	0.000133454
ENSG00000131873	CHSY1	6.21793	0.590483	4.81e-06	0.000133811
ENSG00000084733	RAB10	7.60281	0.517189	4.82e-06	0.000133811
ENSG00000145979	TBC1D7	3.43732	-0.456614	4.89e-06	0.000135817
ENSG00000254838	GVINP1	8.81302	0.425596	4.97e-06	0.000137851
ENSG00000034053	APBA2	3.96939	-0.686822	5.06e-06	0.000140308
ENSG00000135124	P2RX4	4.32607	0.479304	5.18e-06	0.000143572
ENSG00000228695	CES1P1	2.13347	1.17383	5.22e-06	0.000144493
ENSG00000102034	ELF4	4.62517	0.970136	5.22e-06	0.000144493
ENSG00000170989	S1PR1	6.18196	-0.474146	5.27e-06	0.000145669
ENSG00000166707	ZCCHC18	1.25813	-0.765797	5.31e-06	0.000146688
ENSG00000176225	RTTN	5.38817	-0.456414	5.32e-06	0.00014686
ENSG00000111801	BTN3A3	6.93037	0.531322	5.35e-06	0.000147572
ENSG00000135414	GDF11	2.15057	-0.655546	5.37e-06	0.000148022
ENSG00000172977	KAT5	4.83532	0.423587	5.39e-06	0.000148701
ENSG00000168566	SNRNP48	5.43973	-0.416735	5.44e-06	0.000149919
ENSG00000211858	TRAJ31	2.8513	-0.646608	5.46e-06	0.00015043
ENSG00000174306	ZHX3	2.64807	-0.686511	5.48e-06	0.00015091
ENSG00000162591	MEGF6	2.12042	-0.809837	5.52e-06	0.000151683
ENSG00000171155	C1GALT1C1	4.87929	0.618203	5.53e-06	0.000152065
ENSG00000256356	HSPA8P5	1.61192	1.09545	5.54e-06	0.000152089
ENSG00000152270	PDE3B	7.79293	-0.430138	5.57e-06	0.000152875
ENSG00000179029	TMEM107	1.51956	-0.851221	5.57e-06	0.000152751
ENSG00000005302	MSL3	6.48905	0.44617	5.63e-06	0.000154231
ENSG00000166128	RAB8B	8.7634	0.504204	5.66e-06	0.000155072
ENSG00000251136	RP11-37B2.1	3.10202	0.624655	5.68e-06	0.000155565
ENSG00000102531	FNDC3A	6.93637	0.410165	5.81e-06	0.000158929
ENSG00000139505	MTMR6	7.13957	0.525374	5.82e-06	0.000159011
ENSG00000054967	RELT	5.25228	0.493892	5.86e-06	0.000160195
ENSG00000258227	CLEC5A	3.40739	0.85019	5.89e-06	0.000160852
ENSG00000146166	LGSN	0.836676	1.36854	5.91e-06	0.00016115
ENSG00000147162	OGT	9.26154	-0.363316	5.96e-06	0.000162558
ENSG00000111602	TIMELESS	3.06917	0.53495	5.98e-06	0.000162869
ENSG00000158987	RAPGEF6	5.6667	-0.424498	6.1e-06	0.000166177
ENSG00000225792	AC004540.4	-0.314461	1.39203	6.15e-06	0.000167277
ENSG00000174370	C11orf45	-1.4794	-1.56686	6.15e-06	0.000167277
ENSG00000092330	TINF2	6.1144	0.414437	6.17e-06	0.000167861
ENSG00000130024	PHF10	5.69245	-0.457824	6.21e-06	0.0001687
ENSG00000257027	RP11-705C15.3	5.9933	-0.529748	6.21e-06	0.0001687
ENSG00000011275	RNF216	6.20011	-0.417733	6.28e-06	0.000170338
ENSG00000054598	FOXC1	-2.54085	1.88077	6.31e-06	0.000170967
ENSG00000113070	HBEGF	-0.438397	1.21505	6.39e-06	0.000173063
ENSG00000085382	HACE1	4.75734	-0.438788	6.39e-06	0.00017309
ENSG00000105355	PLIN3	3.99994	0.565324	6.45e-06	0.000174556
ENSG00000166033	HTRA1	-1.45558	-1.77939	6.49e-06	0.000175448
ENSG00000114857	NKTR	8.99191	-0.39761	6.54e-06	0.000176871
ENSG00000250329	KDELC1P1	0.0361228	-0.885783	6.57e-06	0.000177484
ENSG00000100612	DHRS7	7.06622	-0.580187	6.64e-06	0.000179129
ENSG00000133624	ZNF767	4.69504	-0.420976	6.7e-06	0.00018066
ENSG00000108474	PIGL	3.85148	-0.467342	6.72e-06	0.000181067
ENSG00000150756	FAM173B	3.51992	-0.449982	6.73e-06	0.000181323
ENSG00000100731	PCNX	8.86855	-0.491023	6.78e-06	0.00018259
ENSG00000223865	HLA-DPB1	7.51953	0.717883	6.79e-06	0.000182772
ENSG00000157796	WDR19	4.20989	-0.445844	6.89e-06	0.00018542
ENSG00000169439	SDC2	1.17749	-1.39579	6.91e-06	0.000185827
ENSG00000152926	ZNF117	6.52379	0.643223	7.01e-06	0.000188232
ENSG00000170264	FAM161A	0.715882	-0.788762	7.01e-06	0.000188193
ENSG00000254721	RP11-805J14.5	-1.58259	1.37113	7.02e-06	0.000188325
ENSG00000247828	TMEM161B-AS1	5.45977	-0.399646	7.02e-06	0.000188325
ENSG00000232381	OR52U1P	-0.692613	1.27766	7.06e-06	0.00018907
ENSG00000073969	NSF	6.38316	0.434765	7.06e-06	0.00018907
ENSG00000171681	ATF7IP	7.41738	-0.389519	7.18e-06	0.000192152
ENSG00000138758	2011-09-01	5.53567	-0.384854	7.21e-06	0.00019285
ENSG00000141452	C18orf8	6.18111	0.469907	7.22e-06	0.000193064
ENSG00000174125	TLR1	8.91919	0.564034	7.29e-06	0.000194607
ENSG00000150048	CLEC1A	1.69189	0.889671	7.35e-06	0.000196256
ENSG00000232931	LINC00342	4.48491	-0.631023	7.39e-06	0.000197012
ENSG00000197057	DTHD1	4.736	-0.740657	7.47e-06	0.000199062
ENSG00000272397	RP11-497D6.5	-0.635283	-0.964348	7.51e-06	0.000200176
ENSG00000101916	TLR8	8.35467	0.585062	7.52e-06	0.000200176
ENSG00000254554	RP11-351I24.1	-0.107475	1.2617	7.54e-06	0.000200569
ENSG00000253522	MIR146A	1.98338	-0.698481	7.54e-06	0.000200624
ENSG00000135636	DYSF	6.44826	1.02399	7.56e-06	0.000200827
ENSG00000120063	GNA13	7.7196	0.43389	7.6e-06	0.000201953
ENSG00000228906	RP13-216E22.4	2.47364	0.721968	7.65e-06	0.000202935
ENSG00000135218	CD36	8.37698	0.655388	7.73e-06	0.000204993
ENSG00000145439	CBR4	5.80567	-0.439601	7.77e-06	0.000206023
ENSG00000260188	CTA-331P3.1	-1.4447	1.49818	7.91e-06	0.00020967
ENSG00000104859	CLASRP	2.55518	0.610353	7.95e-06	0.00021044
ENSG00000142794	NBPF3	3.28234	-0.751708	7.95e-06	0.00021044
ENSG00000185651	UBE2L3	5.44761	0.424803	7.96e-06	0.000210453
ENSG00000086730	LAT2	6.56733	0.543346	7.99e-06	0.000211095
ENSG00000234997	AC016745.3	2.43897	1.00925	8e-06	0.00021139
ENSG00000146070	PLA2G7	4.06671	0.838006	8.1e-06	0.000213807
ENSG00000077150	NFKB2	4.44584	0.521466	8.2e-06	0.000216275
ENSG00000165264	NDUFB6	3.7618	0.729572	8.21e-06	0.000216289
ENSG00000179630	LACC1	3.88019	0.621181	8.21e-06	0.000216289
ENSG00000150977	RILPL2	5.60255	0.537128	8.21e-06	0.000216289
ENSG00000136051	KIAA1033	9.1186	0.430931	8.23e-06	0.000216533
ENSG00000153944	MSI2	6.06846	-0.412408	8.37e-06	0.000220252
ENSG00000085563	ABCB1	5.02449	-0.62272	8.4e-06	0.000220844
ENSG00000186020	ZNF529	4.28793	-0.410587	8.55e-06	0.000224556
ENSG00000125304	TM9SF2	7.24819	0.444481	8.61e-06	0.000225972
ENSG00000172215	CXCR6	3.22943	-0.876514	8.61e-06	0.000225919
ENSG00000156113	KCNMA1	1.61126	2.27517	8.76e-06	0.00022968
ENSG00000236051	MYCBP2-AS1	1.77452	1.00412	8.79e-06	0.000230257
ENSG00000156162	DPY19L4	4.68611	-0.450412	8.79e-06	0.000230283
ENSG00000144136	SLC20A1	7.05157	0.461537	8.85e-06	0.000231654
ENSG00000165714	LOH12CR1	2.45973	-0.63082	8.86e-06	0.000231654
ENSG00000236790	LINC00299	3.08254	-0.787463	8.86e-06	0.000231654
ENSG00000009790	TRAF3IP3	7.54523	-0.383688	8.92e-06	0.000232992
ENSG00000136205	TNS3	3.93356	0.61369	8.96e-06	0.000233862
ENSG00000197969	VPS13A	7.55825	-0.421824	8.97e-06	0.000233862
ENSG00000113319	RASGRF2	5.38933	-0.502163	8.97e-06	0.000233862
ENSG00000164938	TP53INP1	7.36526	-0.48403	9.07e-06	0.000236316
ENSG00000244296	RN7SL168P	-5.00323	3.07486	9.16e-06	0.000238419
ENSG00000237054	PRMT5-AS1	-0.0314066	0.952985	9.16e-06	0.000238419
ENSG00000096080	MRPS18A	3.45291	0.486924	9.33e-06	0.000242709
ENSG00000056558	TRAF1	4.80945	-0.538928	9.34e-06	0.000242783
ENSG00000134709	HOOK1	4.46159	-0.562771	9.41e-06	0.000244413
ENSG00000267607	CTD-2369P2.8	-1.95003	1.70811	9.42e-06	0.000244696
ENSG00000011523	CEP68	4.27806	-0.495551	9.48e-06	0.000245926
ENSG00000065833	ME1	1.27646	-0.864023	9.53e-06	0.000247053
ENSG00000172661	FAM21C	5.75108	0.501062	9.63e-06	0.000249418
ENSG00000103811	CTSH	6.10549	0.613638	9.64e-06	0.000249418
ENSG00000112796	ENPP5	2.09374	-0.837357	9.64e-06	0.000249418
ENSG00000267733	RP11-64C12.3	-0.869875	1.92622	9.69e-06	0.000250618
ENSG00000204525	HLA-C	9.75163	1.01536	9.76e-06	0.000252402
ENSG00000271857	RP1-244F24.1	-0.573229	-0.962885	9.79e-06	0.00025292
ENSG00000122257	RBBP6	6.81074	0.411308	9.8e-06	0.000253021
ENSG00000119698	PPP4R4	0.300253	-1.24529	9.84e-06	0.000253923
ENSG00000262408	RP11-670E13.3	-1.80784	1.45455	9.92e-06	0.00025586
ENSG00000080493	SLC4A4	2.36978	-0.684516	9.94e-06	0.000256147
ENSG00000234219	RP11-454L1.2	1.01759	0.743693	1e-05	0.00025799
ENSG00000196648	GOLGA6L9	1.73821	-0.77565	1e-05	0.000257766
ENSG00000248476	BACH1-IT1	3.47466	0.729903	1.01e-05	0.000259597
ENSG00000131165	CHMP1A	3.3623	0.513509	1.01e-05	0.000260016
ENSG00000196381	ZNF781	1.76362	-0.777995	1.02e-05	0.000261587
ENSG00000236337	FMR1-IT1	0.719506	0.748397	1.03e-05	0.000264976
ENSG00000230606	AC159540.1	5.64742	-0.519357	1.03e-05	0.000263654
ENSG00000213462	ERV3-1	6.16835	0.564604	1.05e-05	0.000268331
ENSG00000109854	HTATIP2	5.72942	0.569504	1.06e-05	0.000270483
ENSG00000256223	ZNF10	3.52272	-0.60563	1.06e-05	0.000272218
ENSG00000180855	ZNF443	2.6505	-0.624386	1.06e-05	0.000271479
ENSG00000251260	WDFY3-AS1	-0.440168	1.55216	1.08e-05	0.000277077
ENSG00000272181	RP11-245J9.6	1.18397	0.687476	1.08e-05	0.00027655
ENSG00000204389	HSPA1A	7.19468	0.62235	1.08e-05	0.000276973
ENSG00000255310	AF131215.2	3.5859	-0.559819	1.08e-05	0.00027655
ENSG00000166523	CLEC4E	6.93464	0.807918	1.09e-05	0.000277578
ENSG00000100084	HIRA	3.21778	0.562442	1.09e-05	0.000278314
ENSG00000235398	LINC00623	4.75818	0.454979	1.09e-05	0.00027752
ENSG00000027075	PRKCH	7.42153	-0.501959	1.09e-05	0.000277734
ENSG00000216809	RP11-57K17.1	3.06745	-0.506403	1.1e-05	0.000279655
ENSG00000150045	KLRF1	4.86332	-0.97674	1.1e-05	0.000279926
ENSG00000228817	BACH1-IT2	2.8659	0.819212	1.11e-05	0.000281991
ENSG00000152056	AP1S3	1.71543	0.664861	1.11e-05	0.000283284
ENSG00000215022	RP1-257A7.4	0.888654	-0.900752	1.11e-05	0.000282793
ENSG00000127980	PEX1	5.50565	-0.387095	1.12e-05	0.000283687
ENSG00000108306	FBXL20	4.85028	-0.452735	1.14e-05	0.000288219
ENSG00000104856	RELB	2.58497	0.591708	1.15e-05	0.000290497
ENSG00000272365	RP11-389C8.3	-0.440517	-0.848997	1.15e-05	0.000292454
ENSG00000256221	AE000661.36	-1.08818	1.59677	1.16e-05	0.000294737
ENSG00000238372	snoU13	-1.09653	-1.49649	1.16e-05	0.000294737
ENSG00000084112	SSH1	4.81556	-0.584109	1.17e-05	0.000295893
ENSG00000238105	GOLGA2B	3.48489	-0.59586	1.17e-05	0.000295232
ENSG00000122484	RPAP2	5.38804	-0.402343	1.18e-05	0.000298284
ENSG00000160588	MPZL3	7.46296	-0.535377	1.18e-05	0.000298618
ENSG00000184596	AF207550.1	-2.00285	1.76798	1.19e-05	0.000300253
ENSG00000271430	RP3-368A4.5	5.84075	-0.417456	1.19e-05	0.000300939
ENSG00000260096	DNM1P33	-3.93482	2.6104	1.2e-05	0.000302687
ENSG00000188375	H3F3C	2.25997	0.868177	1.2e-05	0.000302679
ENSG00000075234	TTC38	4.24271	0.718237	1.2e-05	0.000301717
ENSG00000115318	LOXL3	2.49374	0.61168	1.2e-05	0.000302679
ENSG00000172500	FIBP	3.47956	0.456496	1.2e-05	0.000302185
ENSG00000122862	SRGN	10.2069	0.753979	1.21e-05	0.000302887
ENSG00000251369	ZNF550	4.35823	-0.531389	1.21e-05	0.000303984
ENSG00000091409	ITGA6	7.27935	-0.535804	1.21e-05	0.000302887
ENSG00000149292	TTC12	4.3191	-0.566978	1.21e-05	0.000303984
ENSG00000158481	CD1C	3.06001	-0.739928	1.21e-05	0.000303984
ENSG00000232573	RPL3P4	2.38974	-0.644433	1.22e-05	0.000305602
ENSG00000124549	BTN2A3P	1.72208	0.700114	1.23e-05	0.000309072
ENSG00000189007	ADAT2	3.85073	-0.477364	1.23e-05	0.000307394
ENSG00000216475	RP1-91J24.1	-3.43607	2.32382	1.25e-05	0.00031183
ENSG00000151490	PTPRO	4.64823	0.655541	1.25e-05	0.00031183
ENSG00000134955	SLC37A2	3.08949	0.65365	1.26e-05	0.000315475
ENSG00000126003	PLAGL2	3.48762	0.61416	1.26e-05	0.000314477
ENSG00000117543	DPH5	4.23867	-0.572103	1.26e-05	0.000315393
ENSG00000163596	ICA1L	2.08819	-0.699951	1.26e-05	0.000314541
ENSG00000161921	CXCL16	2.53008	0.929848	1.27e-05	0.000315938
ENSG00000180233	ZNRF2	6.56896	0.403384	1.27e-05	0.000315526
ENSG00000238731	RNU7-90P	-4.47637	-3.31665	1.27e-05	0.000316736
ENSG00000235655	H3F3AP4	8.23606	0.601731	1.28e-05	0.000318749
ENSG00000184014	DENND5A	7.50187	0.594115	1.29e-05	0.000321325
ENSG00000170802	FOXN2	7.80045	0.430845	1.3e-05	0.000322787
ENSG00000239305	RNF103	5.63347	-0.368671	1.3e-05	0.000322198
ENSG00000008256	CYTH3	2.71209	-0.561042	1.3e-05	0.000322754
ENSG00000147044	CASK	5.25713	-0.405119	1.31e-05	0.000325781
ENSG00000168126	OR2W6P	-1.10674	1.45974	1.32e-05	0.000327678
ENSG00000147894	C9orf72	8.05191	0.47768	1.32e-05	0.000327559
ENSG00000155792	DEPTOR	-0.0110673	-1.14603	1.33e-05	0.000330131
ENSG00000174684	B3GNT1	1.39953	-0.657171	1.35e-05	0.000335195
ENSG00000232430	AC105396.3	-0.481548	-0.908071	1.35e-05	0.000334248
ENSG00000258017	RP11-386G11.10	2.06729	0.988639	1.36e-05	0.000336819
ENSG00000100906	NFKBIA	6.7225	0.535237	1.36e-05	0.000335602
ENSG00000272520	CTD-2044J15.2	2.88288	0.498326	1.36e-05	0.000336819
ENSG00000105516	DBP	2.06481	-0.639597	1.36e-05	0.000336819
ENSG00000134716	CYP2J2	0.0594428	1.01765	1.38e-05	0.000341105
ENSG00000136826	KLF4	3.60319	0.680027	1.4e-05	0.000345863
ENSG00000226091	LINC00937	3.27629	0.815892	1.41e-05	0.000348265
ENSG00000078596	ITM2A	4.95757	-0.628954	1.44e-05	0.000354441
ENSG00000109332	UBE2D3	9.46275	0.436721	1.45e-05	0.000357296
ENSG00000198707	CEP290	5.93337	-0.444217	1.45e-05	0.000356486
ENSG00000178607	ERN1	4.69413	-0.636126	1.45e-05	0.000356051
ENSG00000168389	MFSD2A	1.52788	0.763781	1.46e-05	0.00035902
ENSG00000130052	STARD8	1.72071	0.71835	1.46e-05	0.000359129
ENSG00000123124	WWP1	6.79888	-0.358222	1.46e-05	0.000359129
ENSG00000245904	RP11-796E2.4	2.30599	-0.625614	1.46e-05	0.000358465
ENSG00000271783	RP11-533E19.6	3.02018	0.474078	1.47e-05	0.000360254
ENSG00000165490	C11orf82	3.16127	0.603995	1.48e-05	0.000362511
ENSG00000112531	QKI	8.74018	0.527263	1.48e-05	0.000361973
ENSG00000100426	ZBED4	3.99502	-0.411616	1.48e-05	0.0003624
ENSG00000182489	XKRX	0.683025	-0.931693	1.48e-05	0.000362483
ENSG00000197965	MPZL1	6.39405	0.63902	1.49e-05	0.000363936
ENSG00000101181	MTG2	3.28395	0.487321	1.49e-05	0.000364476
ENSG00000228960	OR2A9P	-0.247448	-0.917942	1.49e-05	0.000364237
ENSG00000122543	OCM	-1.94699	-1.26815	1.51e-05	0.000368313
ENSG00000174600	CMKLR1	3.83636	0.678526	1.52e-05	0.000371271
ENSG00000225871	RP11-495P10.10	0.806284	0.660592	1.52e-05	0.000371277
ENSG00000139187	KLRG1	5.25555	-0.661035	1.52e-05	0.000370829
ENSG00000225886	RP11-288L9.4	-2.89526	2.92711	1.53e-05	0.000371814
ENSG00000087338	GMCL1	5.80003	-0.431845	1.53e-05	0.000371814
ENSG00000211867	TRAJ22	3.61309	-0.607789	1.54e-05	0.000374562
ENSG00000239653	PSMD6-AS2	6.27882	0.505908	1.56e-05	0.000378339
ENSG00000263606	RP11-737O24.3	4.36467	0.473882	1.56e-05	0.000378532
ENSG00000009694	TENM1	4.14879	-0.805163	1.56e-05	0.000378547
ENSG00000198556	ZNF789	3.0103	-0.465578	1.57e-05	0.000381247
ENSG00000215424	MCM3AP-AS1	2.52917	-0.676402	1.57e-05	0.000381247
ENSG00000105639	JAK3	5.24736	0.694115	1.58e-05	0.000382628
ENSG00000198040	ZNF84	4.46978	-0.513364	1.58e-05	0.000383642
ENSG00000137261	KIAA0319	2.46773	-1.11002	1.58e-05	0.000381939
ENSG00000131401	NAPSB	4.30184	1.02097	1.59e-05	0.000385537
ENSG00000266053	RP11-143J12.2	1.02696	-0.660573	1.59e-05	0.000385078
ENSG00000272477	RP11-158G18.1	3.34251	-0.615129	1.61e-05	0.00038966
ENSG00000150687	PRSS23	3.66393	-1.03999	1.62e-05	0.000392203
ENSG00000162819	BROX	7.62847	0.438674	1.63e-05	0.000394045
ENSG00000181023	OR56B1	-2.36332	2.07539	1.64e-05	0.000394661
ENSG00000138617	PARP16	2.15881	-0.731456	1.64e-05	0.000396523
ENSG00000105289	TJP3	-0.0592643	-1.01109	1.64e-05	0.000395261
ENSG00000251072	RP11-434D11.4	-2.41937	1.93122	1.65e-05	0.000396781
ENSG00000242574	HLA-DMB	6.97474	0.59638	1.66e-05	0.000398667
ENSG00000115762	PLEKHB2	6.90737	0.429988	1.66e-05	0.000400418
ENSG00000163053	SLC16A14	-0.332915	-1.72407	1.66e-05	0.000399435
ENSG00000156239	N6AMT1	3.83329	-0.470415	1.67e-05	0.000402193
ENSG00000145675	PIK3R1	7.81799	-0.355496	1.68e-05	0.000402673
ENSG00000134070	IRAK2	3.14348	0.580029	1.69e-05	0.000404849
ENSG00000144730	IL17RD	-2.32012	1.78631	1.7e-05	0.000407193
ENSG00000237943	PRKCQ-AS1	5.29528	-0.531655	1.7e-05	0.000407268
ENSG00000244158	RP1-93H18.6	-2.45404	2.06097	1.71e-05	0.000409753
ENSG00000177885	GRB2	7.54257	0.435531	1.71e-05	0.000409753
ENSG00000132470	ITGB4	-2.15057	-2.1295	1.71e-05	0.000409753
ENSG00000198393	ZNF26	3.41086	-0.405853	1.72e-05	0.000410804
ENSG00000142875	PRKACB	7.49367	-0.505264	1.72e-05	0.000410804
ENSG00000233903	Z83851.4	-1.78475	-1.23659	1.72e-05	0.000410804
ENSG00000267293	RP11-8H2.1	-1.52948	1.24146	1.74e-05	0.000415892
ENSG00000261211	RP1-80N2.3	1.11937	1.15111	1.74e-05	0.000415892
ENSG00000086288	NME8	3.35799	0.795091	1.74e-05	0.000415364
ENSG00000123213	NLN	4.30642	0.540692	1.74e-05	0.000415197
ENSG00000140995	DEF8	5.32947	-0.50192	1.74e-05	0.000415575
ENSG00000128596	CCDC136	2.28991	-0.620884	1.78e-05	0.00042299
ENSG00000117009	KMO	4.54635	0.712318	1.81e-05	0.000430957
ENSG00000076108	BAZ2A	6.02699	0.695873	1.83e-05	0.000436188
ENSG00000116701	NCF2	10.0997	0.472575	1.83e-05	0.000435842
ENSG00000090686	USP48	7.13938	-0.329249	1.85e-05	0.000438826
ENSG00000089775	ZBTB25	4.17741	-0.466132	1.85e-05	0.00044029
ENSG00000204632	HLA-G	2.77524	0.810571	1.86e-05	0.000441165
ENSG00000255760	RP11-428G5.5	2.29967	0.790508	1.86e-05	0.000441165
ENSG00000175467	SART1	5.67732	0.492305	1.86e-05	0.000440707
ENSG00000134242	PTPN22	5.64632	-0.479446	1.86e-05	0.000441165
ENSG00000126759	CFP	6.33298	0.503666	1.87e-05	0.00044186
ENSG00000107742	SPOCK2	5.98381	-0.612051	1.87e-05	0.000442605
ENSG00000147576	ADHFE1	1.64099	-0.625266	1.88e-05	0.000444878
ENSG00000166263	STXBP4	3.38632	-0.553292	1.9e-05	0.000449272
ENSG00000240031	OR9A3P	-4.0095	-3.00886	1.9e-05	0.000449519
ENSG00000238091	AC016745.1	-3.71107	2.17812	1.91e-05	0.000451461
ENSG00000103966	EHD4	3.97848	0.535641	1.92e-05	0.000454105
ENSG00000243609	RPS2P44	3.48886	0.687891	1.93e-05	0.00045485
ENSG00000076053	RBM7	5.007	0.441638	1.93e-05	0.000455503
ENSG00000172780	RAB43	1.348	0.640871	1.94e-05	0.000457629
ENSG00000119401	TRIM32	3.30457	-0.4674	1.94e-05	0.000457629
ENSG00000168758	SEMA4C	2.52031	-0.576623	1.94e-05	0.000456769
ENSG00000143771	CNIH4	4.81134	0.459346	1.95e-05	0.000458221
ENSG00000184319	AC002055.4	4.29956	-0.461056	1.96e-05	0.000460263
ENSG00000115896	PLCL1	4.5391	-0.628278	1.96e-05	0.000460198
ENSG00000144824	PHLDB2	3.57472	-0.625916	1.97e-05	0.000461943
ENSG00000100024	UPB1	0.672358	-0.941949	1.98e-05	0.000465644
ENSG00000174032	SLC25A30	4.78121	0.38007	2e-05	0.000468365
ENSG00000109971	HSPA8	10.3155	0.464484	2.02e-05	0.000473193
ENSG00000178562	CD28	6.36503	-0.452999	2.02e-05	0.000473626
ENSG00000135334	AKIRIN2	4.32907	0.583338	2.03e-05	0.000476245
ENSG00000162512	SDC3	1.32056	0.738843	2.05e-05	0.000479518
ENSG00000166582	CENPV	1.14061	-0.734852	2.06e-05	0.000483264
ENSG00000151623	NR3C2	4.66533	-0.626153	2.08e-05	0.000486676
ENSG00000197629	MPEG1	8.3658	0.586361	2.09e-05	0.000487538
ENSG00000116754	SRSF11	8.15513	-0.383416	2.09e-05	0.000489174
ENSG00000244701	RP5-894A10.2	1.932	-0.614078	2.1e-05	0.000490276
ENSG00000160339	FCN2	0.158116	1.08564	2.11e-05	0.000491909
ENSG00000205155	PSENEN	2.0813	0.859121	2.11e-05	0.000492547
ENSG00000082512	TRAF5	6.32436	-0.444963	2.14e-05	0.00049973
ENSG00000271947	RP11-439M11.1	-0.36816	0.893679	2.15e-05	0.00050001
ENSG00000080345	RIF1	8.21964	0.44138	2.15e-05	0.000500801
ENSG00000262820	RP11-615I2.7	1.66751	-0.707428	2.15e-05	0.000500382
ENSG00000183691	NOG	2.25963	-0.78738	2.15e-05	0.000500021
ENSG00000253430	RP11-14I17.2	-0.566319	0.899943	2.16e-05	0.000501078
ENSG00000023191	RNH1	4.94876	0.490736	2.16e-05	0.000502294
ENSG00000138814	PPP3CA	7.01984	-0.373838	2.16e-05	0.000501078
ENSG00000135960	EDAR	1.45284	-0.923674	2.17e-05	0.00050492
ENSG00000126773	PCNXL4	6.25692	-0.366791	2.18e-05	0.00050492
ENSG00000152127	MGAT5	6.51605	-0.419574	2.19e-05	0.000508504
ENSG00000058668	ATP2B4	6.64841	-0.526756	2.19e-05	0.000507077
ENSG00000248863	RP11-83A24.1	2.3435	0.539399	2.2e-05	0.000509219
ENSG00000123416	TUBA1B	6.94895	0.517892	2.21e-05	0.000510765
ENSG00000223709	TRIM64EP	-1.16037	1.22229	2.22e-05	0.00051379
ENSG00000113263	ITK	7.86519	-0.502088	2.22e-05	0.000512796
ENSG00000074935	TUBE1	4.44448	-0.45201	2.23e-05	0.000514908
ENSG00000228340	RP5-1043L13.1	2.60153	-0.763212	2.24e-05	0.00051688
ENSG00000196975	ANXA4	5.11467	0.518493	2.25e-05	0.00051971
ENSG00000246526	RP11-539L10.2	1.83493	-0.839188	2.25e-05	0.000519161
ENSG00000087589	CASS4	4.75263	-0.599636	2.26e-05	0.00052234
ENSG00000072401	UBE2D1	7.27208	0.538622	2.28e-05	0.000526378
ENSG00000114388	NPRL2	3.60949	-0.470712	2.28e-05	0.000525112
ENSG00000258738	RP11-73E17.2	1.78175	0.666323	2.29e-05	0.00052752
ENSG00000130724	CHMP2A	6.16707	0.498824	2.29e-05	0.000527352
ENSG00000203666	EFCAB2	2.6727	0.694784	2.31e-05	0.000532084
ENSG00000264798	AC105381.1	-3.58946	2.4239	2.32e-05	0.000532319
ENSG00000172006	ZNF554	2.07484	-0.58984	2.32e-05	0.000533465
ENSG00000196569	LAMA2	2.01077	-1.00833	2.32e-05	0.000533465
ENSG00000028137	TNFRSF1B	6.98457	0.527412	2.33e-05	0.000535216
ENSG00000108829	LRRC59	5.68033	0.435687	2.33e-05	0.000535248
ENSG00000130684	ZNF337	5.13556	-0.3855	2.33e-05	0.000534197
ENSG00000243536	ANTXRLP1	2.42711	-0.778918	2.34e-05	0.000537065
ENSG00000204021	LIPK	-5.16883	2.9737	2.35e-05	0.000538946
ENSG00000152213	ARL11	5.85825	0.419028	2.36e-05	0.000540797
ENSG00000075568	TMEM131	6.59348	0.445131	2.37e-05	0.000542945
ENSG00000165028	NIPSNAP3B	0.83161	-0.687082	2.38e-05	0.000544143
ENSG00000214711	CAPN14	-0.197637	-0.805737	2.39e-05	0.000546047
ENSG00000101000	PROCR	-0.385043	-1.07568	2.39e-05	0.000546307
ENSG00000138069	RAB1A	7.02925	0.384973	2.4e-05	0.000548784
ENSG00000176170	SPHK1	0.784567	0.840827	2.42e-05	0.000551789
ENSG00000267341	RP11-640A1.3	-4.82267	3.28419	2.43e-05	0.000554307
ENSG00000169062	UPF3A	4.49871	-0.456661	2.43e-05	0.00055347
ENSG00000163702	IL17RC	-0.347343	0.999794	2.44e-05	0.000555882
ENSG00000180479	ZNF571	2.71072	-0.556583	2.44e-05	0.000555087
ENSG00000176076	KCNE1L	-2.44676	1.67938	2.45e-05	0.000557547
ENSG00000162736	NCSTN	4.73586	0.501623	2.45e-05	0.000556668
ENSG00000213809	KLRK1	2.43952	-0.626323	2.46e-05	0.000559849
ENSG00000129226	CD68	-2.25294	1.43441	2.47e-05	0.000561755
ENSG00000171812	COL8A2	-0.677644	1.17304	2.47e-05	0.000561662
ENSG00000178695	KCTD12	7.27468	0.538743	2.48e-05	0.000562278
ENSG00000124743	KLHL31	-0.554138	-1.00518	2.48e-05	0.000562278
ENSG00000149923	PPP4C	4.74464	0.44188	2.49e-05	0.000564181
ENSG00000219481	NBPF1	5.40191	-0.479546	2.49e-05	0.000564181
ENSG00000225094	SETP20	0.0589128	-0.874937	2.49e-05	0.000564181
ENSG00000146263	MMS22L	4.90787	-0.392642	2.5e-05	0.000566299
ENSG00000096093	EFHC1	2.80653	-0.476581	2.5e-05	0.000565982
ENSG00000223779	RP11-403I13.4	3.36217	0.716437	2.57e-05	0.000581333
ENSG00000069943	PIGB	6.02674	0.559066	2.57e-05	0.000580081
ENSG00000063241	ISOC2	-0.0786239	0.91846	2.58e-05	0.000583587
ENSG00000158079	PTPDC1	2.88152	-0.505672	2.59e-05	0.000583761
ENSG00000233844	KCNQ5-IT1	1.51554	-0.861692	2.59e-05	0.00058481
ENSG00000176371	ZSCAN2	2.77587	-0.473495	2.62e-05	0.000590184
ENSG00000147883	CDKN2B	2.21043	-0.644561	2.62e-05	0.000590184
ENSG00000189419	SPATA41	-0.590409	-1.04768	2.63e-05	0.000592468
ENSG00000251624	UNC93B7	-2.48321	2.51293	2.64e-05	0.000593668
ENSG00000116824	CD2	5.30313	-0.531929	2.67e-05	0.000599936
ENSG00000185716	C16orf52	4.55878	-0.397451	2.69e-05	0.000604854
ENSG00000162909	CAPN2	7.17949	0.40751	2.7e-05	0.000606184
ENSG00000111679	PTPN6	6.07481	0.513557	2.73e-05	0.000612384
ENSG00000058866	DGKG	3.66541	-0.674093	2.73e-05	0.000612384
ENSG00000085511	MAP3K4	6.21773	-0.408344	2.74e-05	0.000615105
ENSG00000184860	SDR42E1	2.11075	-0.712242	2.75e-05	0.000616038
ENSG00000133275	CSNK1G2	5.30315	0.425923	2.77e-05	0.000620132
ENSG00000257093	KIAA1147	6.82904	-0.426994	2.8e-05	0.000627837
ENSG00000111850	SMIM8	3.89601	-0.44089	2.8e-05	0.000626477
ENSG00000183054	RGPD6	5.14456	-0.402597	2.81e-05	0.000628676
ENSG00000186074	CD300LF	4.9	0.518508	2.84e-05	0.000635845
ENSG00000099338	CATSPERG	1.48173	0.685762	2.88e-05	0.000644254
ENSG00000131100	ATP6V1E1	6.70805	0.468533	2.89e-05	0.000646045
ENSG00000243836	WDR86-AS1	1.70613	-0.861858	2.89e-05	0.000645573
ENSG00000214651	RP11-477J21.2	-3.53616	2.9832	2.9e-05	0.000648152
ENSG00000142867	BCL10	5.53883	0.401734	2.9e-05	0.000647657
ENSG00000099290	FAM21A	4.91178	0.405943	2.92e-05	0.000651444
ENSG00000069020	MAST4	3.90803	-0.575684	2.92e-05	0.000651444
ENSG00000163564	PYHIN1	5.96915	-0.578563	2.92e-05	0.000651444
ENSG00000231925	TAPBP	5.75751	0.889027	2.94e-05	0.000654392
ENSG00000198736	MSRB1	5.86841	0.634174	2.95e-05	0.000656182
ENSG00000110497	AMBRA1	4.64495	0.542144	2.96e-05	0.000657902
ENSG00000233672	RNASEH2B-AS1	-0.272318	1.69373	2.97e-05	0.000660096
ENSG00000088035	ALG6	5.09767	-0.362846	2.97e-05	0.000659655
ENSG00000267598	CTC-250I14.6	-0.927536	1.14649	3.02e-05	0.000671669
ENSG00000141504	SAT2	2.12783	0.574742	3.03e-05	0.000672495
ENSG00000151835	SACS	6.97123	-0.476252	3.03e-05	0.000673532
ENSG00000266708	RP11-661O13.1	-2.94293	1.66853	3.05e-05	0.000675258
ENSG00000160570	DEDD2	4.80947	0.44159	3.05e-05	0.000675258
ENSG00000262086	RP11-510M2.10	0.888286	-0.71788	3.06e-05	0.000678717
ENSG00000200269	RNU6-838P	1.55916	-0.892731	3.07e-05	0.000680767
ENSG00000181847	TIGIT	4.99382	-0.533337	3.1e-05	0.000686654
ENSG00000118596	SLC16A7	6.05252	-0.382787	3.11e-05	0.000687062
ENSG00000263899	RP11-214C8.5	3.29451	-0.711385	3.13e-05	0.000691335
ENSG00000211866	TRAJ23	3.68653	-0.639403	3.15e-05	0.000696772
ENSG00000001036	FUCA2	3.92887	0.503609	3.16e-05	0.000697945
ENSG00000256667	KLRAP1	3.19674	-0.542857	3.18e-05	0.000701325
ENSG00000185344	ATP6V0A2	5.58487	-0.341079	3.24e-05	0.000715802
ENSG00000064932	SBNO2	4.76354	0.756865	3.25e-05	0.00071735
ENSG00000158488	CD1E	-0.608626	-1.07526	3.26e-05	0.000717835
ENSG00000206199	ANKUB1	2.30615	0.753712	3.27e-05	0.000719552
ENSG00000238005	RP11-443B7.1	1.66231	-0.922627	3.27e-05	0.000719552
ENSG00000125821	DTD1	3.72378	-0.390567	3.29e-05	0.000725237
ENSG00000051523	CYBA	7.61527	0.430025	3.32e-05	0.000731443
ENSG00000259641	RP11-279F6.3	-0.579272	-1.17645	3.33e-05	0.000732284
ENSG00000013810	TACC3	4.28161	-0.446617	3.38e-05	0.000742013
ENSG00000133111	RFXAP	3.21145	-0.468102	3.38e-05	0.00074215
ENSG00000251441	RTEL1P1	3.0256	0.826897	3.39e-05	0.000743747
ENSG00000033170	FUT8	5.50078	-0.37981	3.39e-05	0.000743648
ENSG00000066739	ATG2B	6.73062	-0.377776	3.41e-05	0.000748299
ENSG00000164713	BRI3	4.09278	0.505871	3.46e-05	0.000757717
ENSG00000116667	C1orf21	4.28793	-0.848286	3.47e-05	0.00076083
ENSG00000224083	RP11-39K24.4	2.39893	1.03035	3.48e-05	0.000761689
ENSG00000066405	CLDN18	-3.33074	2.67584	3.51e-05	0.000767179
ENSG00000135074	ADAM19	6.03449	-0.539766	3.52e-05	0.000770547
ENSG00000245556	CTD-2037K23.2	2.81814	0.604649	3.56e-05	0.000777319
ENSG00000134575	ACP2	1.39976	0.729986	3.58e-05	0.000781875
ENSG00000109452	INPP4B	7.55911	-0.443277	3.58e-05	0.000782176
ENSG00000171451	DSEL	2.62247	-0.709379	3.64e-05	0.000794179
ENSG00000168661	ZNF30	2.07366	-0.603489	3.66e-05	0.000798984
ENSG00000135945	REV1	6.28473	-0.338092	3.67e-05	0.000799338
ENSG00000172915	NBEA	4.36987	-0.566074	3.69e-05	0.000804978
ENSG00000147119	CHST7	3.54824	0.760693	3.7e-05	0.000806768
ENSG00000014138	POLA2	3.14025	0.431282	3.71e-05	0.000808451
ENSG00000020922	MRE11A	6.06878	-0.344032	3.71e-05	0.000806768
ENSG00000136936	XPA	4.65643	-0.44706	3.72e-05	0.000808684
ENSG00000178146	RP1-232L22__B.1	-0.857654	1.18926	3.73e-05	0.000811491
ENSG00000076554	TPD52	5.32299	-0.554436	3.73e-05	0.000810076
ENSG00000163683	SMIM14	5.24615	0.461497	3.76e-05	0.000816484
ENSG00000133121	STARD13	-0.975894	-1.03857	3.76e-05	0.000817258
ENSG00000153165	RGPD3	5.40062	-0.363785	3.77e-05	0.000817306
ENSG00000083720	OXCT1	5.32739	-0.429823	3.77e-05	0.000817306
ENSG00000159128	IFNGR2	7.26132	0.491803	3.79e-05	0.000822202
ENSG00000151687	ANKAR	4.18072	-0.406901	3.81e-05	0.00082515
ENSG00000153896	ZNF599	1.41291	-0.681312	3.81e-05	0.000824764
ENSG00000227155	RP11-165F24.3	0.553742	1.14948	3.83e-05	0.000827712
ENSG00000235954	TTC28-AS1	3.1801	-0.506493	3.83e-05	0.000827712
ENSG00000146021	KLHL3	3.45517	-0.550693	3.84e-05	0.000830136
ENSG00000176563	CNTD1	0.389221	1.09193	3.85e-05	0.000832579
ENSG00000085465	OVGP1	1.00002	-0.670469	3.85e-05	0.000832476
ENSG00000254503	CTD-2521M24.4	-1.13177	1.02034	3.87e-05	0.000835022
ENSG00000196565	HBG2	-0.554063	1.35774	3.9e-05	0.000841142
ENSG00000253559	OSGEPL1-AS1	-0.479539	-0.909993	3.9e-05	0.000841142
ENSG00000073803	MAP3K13	2.71991	0.616627	3.91e-05	0.000843479
ENSG00000174373	RALGAPA1	6.89738	-0.405336	3.91e-05	0.000843479
ENSG00000065675	PRKCQ	5.88118	-0.4039	3.95e-05	0.00084952
ENSG00000135426	TESPA1	5.52009	-0.476378	3.95e-05	0.00084952
ENSG00000138380	CARF	4.23938	-0.399941	3.97e-05	0.000855068
ENSG00000258733	CTD-2341M24.1	2.64147	0.509051	3.99e-05	0.000858503
ENSG00000164048	ZNF589	4.85295	-0.439153	3.99e-05	0.000858097
ENSG00000177706	FAM20C	0.392072	0.868592	4.01e-05	0.000860463
ENSG00000269220	LINC00528	2.06599	0.584668	4.01e-05	0.00086061
ENSG00000110934	BIN2	8.50571	0.36459	4.02e-05	0.000862455
ENSG00000229800	ATP8A2P2	-2.15918	1.91335	4.03e-05	0.000863941
ENSG00000114405	C3orf14	0.659487	0.904515	4.03e-05	0.000863566
ENSG00000258890	CEP95	5.47567	-0.362903	4.03e-05	0.000864172
ENSG00000166278	C2	-0.130737	0.836462	4.04e-05	0.000865023
ENSG00000168591	TMUB2	3.40251	0.428294	4.04e-05	0.000865181
[truncated: 2,800 more rows]
