# Supplementary material for: A third generation vaccine for human visceral leishmaniasis and post kala azar dermal leishmaniasis: First-in-human trial of ChAd63-KH
Source: PLoS Negl Trop Dis. 2017 May 12;11(5):e0005527. doi: 10.1371/journal.pntd.0005527 (PMC5443534; doi:10.1371/journal.pntd.0005527)
Supplement: S2 Table — (XLSX) [file pntd.0005527.s003.xlsx]

## Sheet: Osman et al_TableS2_DE gene lis
ensemble.gene.id	gene.name	logCPM	logFC.Post vs Pre	PV.Post vs Pre	FDR.Post vs Pre
ENSG00000111331	OAS3	5.41404	1.30085	8.1451e-18	3.82429e-13
ENSG00000152766	ANKRD22	3.05086	1.28051	1.63941e-13	3.84867e-09
ENSG00000170581	STAT2	6.5331	0.821631	7.04724e-13	9.83756e-09
ENSG00000088827	SIGLEC1	1.03981	1.86961	8.38095e-13	9.83756e-09
ENSG00000163840	DTX3L	7.34357	0.70144	3.37064e-12	3.16516e-08
ENSG00000100342	APOL1	5.09783	0.70779	1.13689e-11	8.89652e-08
ENSG00000117228	GBP1	7.67974	0.946872	3.28263e-11	2.2018e-07
ENSG00000025708	TYMP	6.22682	0.73242	7.11062e-11	4.17322e-07
ENSG00000010030	ETV7	2.09149	1.35286	9.93624e-11	4.71628e-07
ENSG00000133106	EPSTI1	6.4987	0.910124	1.00449e-10	4.71628e-07
ENSG00000132530	XAF1	7.24986	0.748949	1.18495e-10	5.0578e-07
ENSG00000134326	CMPK2	5.07217	1.16695	2.48739e-10	9.73233e-07
ENSG00000115415	STAT1	9.25313	0.830374	2.96391e-10	1.07047e-06
ENSG00000149131	SERPING1	2.23595	1.19762	4.07394e-10	1.36628e-06
ENSG00000068079	IFI35	4.6491	0.782422	9.38379e-10	2.93725e-06
ENSG00000138496	PARP9	8.34717	0.720077	1.3436e-09	3.94279e-06
ENSG00000157601	MX1	7.65591	1.09495	1.53383e-09	4.23627e-06
ENSG00000126709	IFI6	6.31126	0.838838	2.71973e-09	7.09427e-06
ENSG00000134321	RSAD2	7.39949	1.44951	3.45752e-09	8.06585e-06
ENSG00000221963	APOL6	7.37652	0.68377	3.515e-09	8.06585e-06
ENSG00000137959	IFI44L	6.74594	1.09949	3.60758e-09	8.06585e-06
ENSG00000150337	FCGR1A	5.92666	0.936621	8.05944e-09	1.72003e-05
ENSG00000140105	WARS	7.64977	0.733377	8.67611e-09	1.77113e-05
ENSG00000156587	UBE2L6	5.37018	0.735434	1.02484e-08	2.00492e-05
ENSG00000137965	IFI44	6.61516	0.782995	1.14642e-08	2.15308e-05
ENSG00000173193	PARP14	10.0264	0.771572	1.23853e-08	2.23659e-05
ENSG00000124256	ZBP1	5.32265	0.538153	1.50267e-08	2.61309e-05
ENSG00000187608	ISG15	4.76843	0.926101	2.34112e-08	3.92572e-05
ENSG00000154451	GBP5	9.58741	0.717776	3.22192e-08	5.04266e-05
ENSG00000173821	RNF213	9.53051	0.681034	3.22201e-08	5.04266e-05
ENSG00000152229	PSTPIP2	5.9193	0.605921	5.16005e-08	7.81531e-05
ENSG00000119917	IFIT3	8.73509	0.96875	6.79045e-08	9.96329e-05
ENSG00000078081	LAMP3	1.08544	1.31849	9.09235e-08	0.000129365
ENSG00000002549	LAP3	6.88064	0.82803	9.49345e-08	0.000131099
ENSG00000160710	ADAR	8.71172	0.526621	1.02159e-07	0.000137045
ENSG00000198019	FCGR1B	4.63551	0.852208	1.18724e-07	0.000154843
ENSG00000130589	HELZ2	4.24223	0.849117	1.69095e-07	0.000214577
ENSG00000055332	EIF2AK2	6.96331	0.722318	2.2271e-07	0.000275176
ENSG00000185745	IFIT1	7.36986	1.12138	3.65315e-07	0.000439801
ENSG00000121060	TRIM25	6.90516	0.607396	4.08452e-07	0.000479442
ENSG00000204267	TAP2	5.96965	0.46031	4.2385e-07	0.00048538
ENSG00000168062	BATF2	-0.481054	2.06289	4.78252e-07	0.00053464
ENSG00000138646	HERC5	6.9084	1.06375	5.1567e-07	0.000563063
ENSG00000105402	NAPA	4.11499	0.518756	5.91157e-07	0.000630819
ENSG00000128335	APOL2	6.79453	0.507667	8.86239e-07	0.000924682
ENSG00000234160	RP11-613M10.6	-0.128461	-1.4841	1.05171e-06	0.00107348
ENSG00000183486	MX2	7.61124	0.62485	1.08682e-06	0.00108571
ENSG00000135148	TRAFD1	6.12371	0.481703	1.15621e-06	0.00113097
ENSG00000125347	IRF1	8.64241	0.495418	1.24971e-06	0.00119748
ENSG00000162654	GBP4	6.66498	0.570262	1.4051e-06	0.00131945
ENSG00000119922	IFIT2	9.38164	0.762388	1.67941e-06	0.00154611
ENSG00000132274	TRIM22	9.30819	0.460878	1.79859e-06	0.00162399
ENSG00000177409	SAMD9L	9.1726	0.629785	1.99266e-06	0.00176527
ENSG00000183762	KREMEN1	4.19007	0.66042	2.2254e-06	0.00193494
ENSG00000253193	FCGR1C	4.70431	0.879452	2.33817e-06	0.00199603
ENSG00000059378	PARP12	6.04235	0.437143	2.57539e-06	0.00213731
ENSG00000162645	GBP2	9.44714	0.554826	2.59471e-06	0.00213731
ENSG00000157551	KCNJ15	8.14877	0.565244	3.28812e-06	0.00266179
ENSG00000168016	TRANK1	8.62398	0.486437	3.59408e-06	0.00286016
ENSG00000168394	TAP1	7.59147	0.49672	4.72029e-06	0.00366891
ENSG00000107201	DDX58	8.47489	0.613952	4.76664e-06	0.00366891
ENSG00000135899	SP110	7.08934	0.473895	6.52509e-06	0.00494139
ENSG00000264188	RP11-13N13.5	-1.12335	2.18732	6.75531e-06	0.00503453
ENSG00000145685	LHFPL2	4.95403	0.61312	7.09451e-06	0.00520471
ENSG00000111335	OAS2	6.497	0.476654	7.43542e-06	0.00537089
ENSG00000171302	CANT1	4.61069	0.483798	8.19032e-06	0.00582655
ENSG00000120217	CD274	5.54255	0.669598	8.61171e-06	0.00603488
ENSG00000141574	SECTM1	4.90514	0.635329	9.09664e-06	0.00628096
ENSG00000089127	OAS1	6.1756	0.526678	1.15052e-05	0.00782887
ENSG00000255414	AP000783.2	-0.125466	1.35951	1.33348e-05	0.00894421
ENSG00000135114	OASL	4.49073	0.894166	1.42437e-05	0.00941929
ENSG00000204103	MAFB	2.91977	0.64182	1.53243e-05	0.00990635
ENSG00000142089	IFITM3	2.8065	0.628225	1.54022e-05	0.00990635
ENSG00000165548	TMEM63C	-1.07238	2.09909	1.60795e-05	0.0102022
ENSG00000172493	AFF1	7.50402	0.47124	1.71906e-05	0.0107618
ENSG00000138119	MYOF	4.72142	0.668142	1.84375e-05	0.0113905
ENSG00000130024	PHF10	5.84705	-0.36019	2.13067e-05	0.0129921
ENSG00000225492	GBP1P1	2.96231	0.587979	2.17121e-05	0.0130696
ENSG00000182541	LIMK2	6.56592	0.56345	2.33001e-05	0.0138479
ENSG00000197555	SIPA1L1	7.262	0.455287	2.90669e-05	0.0170593
ENSG00000090339	ICAM1	3.82036	0.478557	3.02106e-05	0.0175117
ENSG00000204463	BAG6	4.73897	0.487752	3.13115e-05	0.0179285
ENSG00000066557	LRRC40	4.88937	-0.425384	3.63664e-05	0.0203516
ENSG00000252438	SNORD45	-0.56725	1.99409	3.64103e-05	0.0203516
ENSG00000196437	ZNF569	3.52642	-0.56021	3.937e-05	0.021747
ENSG00000106399	RPA3	3.32536	-0.566113	4.0306e-05	0.0220052
ENSG00000163565	IFI16	9.04258	0.473891	4.23841e-05	0.0228738
ENSG00000116663	FBXO6	2.34701	0.673714	4.6306e-05	0.0243153
ENSG00000179750	APOBEC3B	3.01055	0.629245	4.66191e-05	0.0243153
ENSG00000263584	MIR4480	-1.6053	3.26737	4.68071e-05	0.0243153
ENSG00000270157	RP5-894A10.6	2.47173	-0.688244	4.79003e-05	0.0243153
ENSG00000141664	ZCCHC2	6.68999	0.41756	4.81149e-05	0.0243153
ENSG00000229023	AC067945.3	0.819713	1.16769	4.81625e-05	0.0243153
ENSG00000246067	RAB30-AS1	5.06271	-0.412389	4.89119e-05	0.024431
ENSG00000034152	MAP2K3	4.40926	0.409886	5.25604e-05	0.025977
ENSG00000160410	SHKBP1	4.82504	0.443347	5.54266e-05	0.0271082
ENSG00000073331	ALPK1	7.76603	0.466652	5.75678e-05	0.0278652
ENSG00000126262	FFAR2	6.73818	0.424851	6.09414e-05	0.0289192
ENSG00000064932	SBNO2	4.59741	0.607831	6.09771e-05	0.0289192
ENSG00000124201	ZNFX1	8.19461	0.435053	6.23606e-05	0.0292795
ENSG00000138382	METTL5	3.73279	-0.568829	6.3096e-05	0.0293315
ENSG00000137628	DDX60	7.67374	0.595996	7.03201e-05	0.0323693
ENSG00000129667	RHBDF2	2.87229	0.756042	7.43328e-05	0.0336004
ENSG00000255111	RP11-163O19.8	1.1745	0.858794	7.44259e-05	0.0336004
ENSG00000172159	FRMD3	3.25759	0.609994	7.61528e-05	0.0340526
ENSG00000114268	PFKFB4	5.40323	0.373071	8.14574e-05	0.0359448
ENSG00000211852	TRAJ37	1.52151	-0.878747	8.27645e-05	0.0359448
ENSG00000249138	RP11-701P16.1	3.16612	0.737671	8.3354e-05	0.0359448
ENSG00000185031	SLC2A3P2	1.76317	0.950087	8.34466e-05	0.0359448
ENSG00000247728	RP11-932O9.7	2.15684	-0.659755	8.66933e-05	0.0370038
ENSG00000173868	PHOSPHO1	4.37414	0.459502	9.08762e-05	0.0384398
ENSG00000240535	CTD-2313F11.1	0.841401	-0.943927	9.2532e-05	0.038661
ENSG00000211866	TRAJ23	3.40294	-0.532436	9.31169e-05	0.038661
ENSG00000115267	IFIH1	6.48557	0.531366	9.38694e-05	0.038661
ENSG00000241886	RP11-242C19.2	2.88861	0.699644	9.62643e-05	0.0391201
ENSG00000256525	POLG2	3.80719	-0.478114	9.66504e-05	0.0391201
ENSG00000188313	PLSCR1	7.31097	0.60293	0.000108235	0.0434345
ENSG00000230417	LINC00856	-2.30012	-2.58848	0.000109898	0.0435302
ENSG00000011422	PLAUR	5.49803	0.419006	0.000110327	0.0435302
ENSG00000198814	GK	7.65116	0.491853	0.000116666	0.0456475
ENSG00000198858	R3HDM4	5.78722	0.678186	0.000121912	0.047306
ENSG00000162630	B3GALT2	2.95138	-0.684141	0.000124964	0.0480928
