# Supplementary material for: A third generation vaccine for human visceral leishmaniasis and post kala azar dermal leishmaniasis: First-in-human trial of ChAd63-KH
Source: PLoS Negl Trop Dis. 2017 May 12;11(5):e0005527. doi: 10.1371/journal.pntd.0005527 (PMC5443534; doi:10.1371/journal.pntd.0005527)
Supplement: S3 Table — (XLSX) [file pntd.0005527.s004.xlsx]

## Sheet: Sheet1
Enriched in pre-vaccination samples: High Dose
NAME	GS<br> follow link to MSigDB	GS DETAILS	SIZE	ES	NES	NOM p-val	FDR q-val	FWER p-val	RANK AT MAX	LEADING EDGE
ENRICHED IN T CELLS (I) (M7.0)	ENRICHED IN T CELLS (I) (M7.0)	Details ...	57	0.777601	2.205	0	0	0	6225	tags=82%, list=15%, signal=97%
T CELL ACTIVATION (I) (M7.1)	T CELL ACTIVATION (I) (M7.1)	Details ...	49	0.779924	2.16928	0	0	0	5965	tags=88%, list=14%, signal=102%
T CELL ACTIVATION (III) (M7.4)	T CELL ACTIVATION (III) (M7.4)	Details ...	13	0.957881	2.09882	0	0	0	1772	tags=100%, list=4%, signal=104%
T CELL DIFFERENTIATION (M14)	T CELL DIFFERENTIATION (M14)	Details ...	12	0.916027	2.01451	0	0	0	3520	tags=100%, list=8%, signal=109%
ENRICHED IN NK CELLS (I) (M7.2)	ENRICHED IN NK CELLS (I) (M7.2)	Details ...	46	0.717039	1.98401	0	0	0	6560	tags=76%, list=16%, signal=90%
T CELL DIFFERENTIATION (TH2) (M19)	T CELL DIFFERENTIATION (TH2) (M19)	Details ...	15	0.872367	1.97037	0	0	0	5347	tags=100%, list=13%, signal=115%
T CELL DIFFERENTIATION VIA ITK AND PKC (M18)	T CELL DIFFERENTIATION VIA ITK AND PKC (M18)	Details ...	11	0.915909	1.96148	0	0	0	3524	tags=100%, list=8%, signal=109%
ENRICHED IN T CELLS (II) (M223)	ENRICHED IN T CELLS (II) (M223)	Details ...	12	0.896595	1.94913	0	0	0	4332	tags=100%, list=10%, signal=112%
T CELL SURFACE SIGNATURE (S0)	T CELL SURFACE SIGNATURE (S0)	Details ...	26	0.758043	1.90185	0	8.15972e-05	0.001	5534	tags=77%, list=13%, signal=89%
CD4 T CELL SURFACE SIGNATURE TH2-STIMULATED (S7)	CD4 T CELL SURFACE SIGNATURE TH2-STIMULATED (S7)	Details ...	12	0.857241	1.87568	0	0.000149244	0.002	5347	tags=83%, list=13%, signal=96%
Enriched in post vaccination samples: High Dose
NAME	GS<br> follow link to MSigDB	GS DETAILS	SIZE	ES	NES	NOM p-val	FDR q-val	FWER p-val	RANK AT MAX	LEADING EDGE
ENRICHED IN ACTIVATED DENDRITIC CELLS (II) (M165)	ENRICHED IN ACTIVATED DENDRITIC CELLS (II) (M165)	Details ...	35	-0.869243	-3.10551	0	0	0	1269	tags=60%, list=3%, signal=62%
ENRICHED IN MONOCYTES (II) (M11.0)	ENRICHED IN MONOCYTES (II) (M11.0)	Details ...	184	-0.683198	-3.05219	0	0	0	2614	tags=48%, list=6%, signal=51%
ANTIVIRAL IFN SIGNATURE (M75)	ANTIVIRAL IFN SIGNATURE (M75)	Details ...	22	-0.927958	-2.68754	0	0	0	727	tags=68%, list=2%, signal=69%
VIRAL SENSING & IMMUNITY; IRF2 TARGETS NETWORK (I) (M111.0)	VIRAL SENSING & IMMUNITY; IRF2 TARGETS NETWORK (I) (M111.0)	Details ...	17	-0.919022	-2.66122	0	0	0	1733	tags=76%, list=4%, signal=80%
MYELOID CELL ENRICHED RECEPTORS AND TRANSPORTERS (M4.3)	MYELOID CELL ENRICHED RECEPTORS AND TRANSPORTERS (M4.3)	Details ...	31	-0.782597	-2.6158	0	0	0	2660	tags=68%, list=6%, signal=72%
INNATE ANTIVIRAL RESPONSE (M150)	INNATE ANTIVIRAL RESPONSE (M150)	Details ...	12	-0.985282	-2.5896	0	0	0	165	tags=92%, list=0%, signal=92%
TYPE I INTERFERON RESPONSE (M127)	TYPE I INTERFERON RESPONSE (M127)	Details ...	12	-0.99531	-2.53987	0	0	0	209	tags=100%, list=1%, signal=100%
VIRAL SENSING & IMMUNITY; IRF2 TARGETS NETWORK (II) (M111.1)	VIRAL SENSING & IMMUNITY; IRF2 TARGETS NETWORK (II) (M111.1)	Details ...	11	-0.995286	-2.51211	0	0	0	209	tags=100%, list=1%, signal=100%
ACTIVATED DENDRITIC CELLS (M67)	ACTIVATED DENDRITIC CELLS (M67)	Details ...	12	-0.927617	-2.48848	0	0	0	1324	tags=83%, list=3%, signal=86%
TBA (M66)	TBA (M66)	Details ...	17	-0.854476	-2.47511	0	0	0	3030	tags=82%, list=7%, signal=89%
Enriched in pre-vaccination samples: Low Dose
NAME	GS<br> follow link to MSigDB	GS DETAILS	SIZE	ES	NES	NOM p-val	FDR q-val	FWER p-val	RANK AT MAX	LEADING EDGE
CELL DIVISION - E2F TRANSCRIPTION NETWORK (M4.8)	CELL DIVISION - E2F TRANSCRIPTION NETWORK (M4.8)	Details ...	19	0.674249	1.64899	0	0.826598	0.423	12159	tags=63%, list=26%, signal=86%
T CELL ACTIVATION (III) (M7.4)	T CELL ACTIVATION (III) (M7.4)	Details ...	13	0.835414	1.63675	0	0.484218	0.471	7567	tags=100%, list=16%, signal=120%
T CELL ACTIVATION (I) (M7.1)	T CELL ACTIVATION (I) (M7.1)	Details ...	49	0.736141	1.60349	0	0.502575	0.599	8051	tags=73%, list=18%, signal=89%
ENRICHED IN T CELLS (I) (M7.0)	ENRICHED IN T CELLS (I) (M7.0)	Details ...	58	0.733589	1.58813	0	0.486599	0.675	8051	tags=69%, list=18%, signal=84%
MISMATCH REPAIR (I) (M22.0)	MISMATCH REPAIR (I) (M22.0)	Details ...	27	0.702195	1.55116	0.0262097	0.60606	0.786	8656	tags=70%, list=19%, signal=87%
T CELL DIFFERENTIATION VIA ITK AND PKC (M18)	T CELL DIFFERENTIATION VIA ITK AND PKC (M18)	Details ...	11	0.782594	1.5429	0.0102459	0.557444	0.811	9990	tags=100%, list=22%, signal=128%
TBA (M177.1)	TBA (M177.1)	Details ...	12	0.670281	1.53947	0.0431373	0.507754	0.832	13088	tags=75%, list=29%, signal=105%
MITOCHONDRIAL CLUSTER (M235)	MITOCHONDRIAL CLUSTER (M235)	Details ...	17	0.782674	1.52507	0	0.518783	0.849	7306	tags=82%, list=16%, signal=98%
TBA (M208)	TBA (M208)	Details ...	10	0.661254	1.52503	0.0368098	0.462645	0.849	7561	tags=60%, list=16%, signal=72%
TBA (M236)	TBA (M236)	Details ...	14	0.723936	1.52441	0.0136187	0.420494	0.849	7993	tags=71%, list=17%, signal=86%
Enriched in post vaccination samples: Low Dose
NAME	GS<br> follow link to MSigDB	GS DETAILS	SIZE	ES	NES	NOM p-val	FDR q-val	FWER p-val	RANK AT MAX	LEADING EDGE
CELL CYCLE AND GROWTH ARREST (M31)	CELL CYCLE AND GROWTH ARREST (M31)	Details ...	12	-0.754027	-1.79759	0	0.098757	0.078	5897	tags=67%, list=13%, signal=76%
MONOCYTE SURFACE SIGNATURE (S4)	MONOCYTE SURFACE SIGNATURE (S4)	Details ...	89	-0.617533	-1.76179	0	0.0687928	0.096	9169	tags=58%, list=20%, signal=73%
ENRICHED IN MONOCYTES (II) (M11.0)	ENRICHED IN MONOCYTES (II) (M11.0)	Details ...	185	-0.575082	-1.71454	0	0.0941372	0.191	9743	tags=57%, list=21%, signal=72%
ENRICHED IN MONOCYTES (IV) (M118.0)	ENRICHED IN MONOCYTES (IV) (M118.0)	Details ...	55	-0.635424	-1.70982	0.00808081	0.0792234	0.207	9893	tags=58%, list=22%, signal=74%
ENRICHED IN MONOCYTES (SURFACE) (M118.1)	ENRICHED IN MONOCYTES (SURFACE) (M118.1)	Details ...	17	-0.711894	-1.70239	0.0119522	0.0768249	0.244	9169	tags=65%, list=20%, signal=81%
CELL JUNCTION (GO) (M4.13)	CELL JUNCTION (GO) (M4.13)	Details ...	11	-0.799196	-1.69152	0	0.0761192	0.273	8373	tags=82%, list=18%, signal=100%
ENRICHED IN ACTIVATED DENDRITIC CELLS/MONOCYTES (M64)	ENRICHED IN ACTIVATED DENDRITIC CELLS/MONOCYTES (M64)	Details ...	17	-0.760925	-1.62728	0.0142857	0.151086	0.522	7573	tags=76%, list=16%, signal=92%
FORMYL PEPTIDE RECEPTOR MEDIATED NEUTROPHIL RESPONSE (M11.2)	FORMYL PEPTIDE RECEPTOR MEDIATED NEUTROPHIL RESPONSE (M11.2)	Details ...	10	-0.760876	-1.62085	0.00204082	0.145759	0.55	7338	tags=80%, list=16%, signal=95%
ENRICHED IN ACTIVATED DENDRITIC CELLS (II) (M165)	ENRICHED IN ACTIVATED DENDRITIC CELLS (II) (M165)	Details ...	35	-0.696469	-1.59971	0.0570265	0.178462	0.639	4072	tags=51%, list=9%, signal=56%
TLR AND INFLAMMATORY SIGNALING (M16)	TLR AND INFLAMMATORY SIGNALING (M16)	Details ...	43	-0.743981	-1.57309	0.0141414	0.219681	0.729	7739	tags=81%, list=17%, signal=98%
Data from high and low dose subjects were analysed by GSEA using the modules defined by Li et as gene sets.
The top ten enriched modules based on normalised enrichment score are provided.
Summary of enrichment analysis
Comparison	Number gene sets significantly enriched at FDR <25%
Enriched in pre vaccination samples: High Dose	73
Enriched in post vaccination samples: High Dose	65
Enriched in pre-vaccination samples: Low Dose	0
Enriched in post vaccination samples: Low Dose	10
