# Supplementary material for: A third generation vaccine for human visceral leishmaniasis and post kala azar dermal leishmaniasis: First-in-human trial of ChAd63-KH
Source: PLoS Negl Trop Dis. 2017 May 12;11(5):e0005527. doi: 10.1371/journal.pntd.0005527 (PMC5443534; doi:10.1371/journal.pntd.0005527)
Supplement: S4 Table — (XLSX) [file pntd.0005527.s005.xlsx]

## Sheet: Osman et al_TableS4_IPA upstrea
å© 2000-2016 QIAGEN. All rights reserved.
High Dose
Upstream Regulator	Exp Log Ratio	Predicted Activation State	Activation z-score	p-value of overlap	Target molecules in dataset
IFNG		Activated	12.829	1.64e-58	ABCA1,ABCA6,ABCB1,ABI1,ACLY,ACO1,ACOD1,ADCY7,ADGRG1,ADM,AGRN,AIF1,AIM2,ALDH7A1,APOBEC3G,APOL1,APOL6,ARAP2,ARL6,ATF3,ATG3,ATP1B1,AUTS2,B2M,BAK1,BATF2,BCL2,BCL3,BECN1,BID,BRCA2,BST2,BTG1,BTN3A1,BTN3A2,C1QA,C1QB,C2,C3,CALCOCO2,CAMK4,CARD17,CARD6,CASP1,CASP10,CASP2,CASP4,CASP5,CASP7,CCL1,CCL13,CCL2,CCL25,CCL7,CCL8,CCNA1,CCR1,CCR2,CCRL2,CD14,CD163,CD1D,CD2,CD209,CD274,CD36,CD38,CD40,CD40LG,CD44,CD74,C…
lipopolysaccharide		Activated	11.275	1.14e-44	ABCA1,ABCB1,ABCC5,ABCG1,ACLY,ACO1,ACOD1,ACSL1,ACTA2,ACVR2A,ACVR2B,ADAR,ADM,AK4,ALDH2,AMPD3,ANKRD22,ANXA3,ANXA5,APOBEC3A,APOBEC3B,APOBEC3F,APOBEC3G,APOL6,ARHGEF3,ARL4C,ARPC1B,ATF3,ATP6V0D1,BCL10,BCL2,BCL3,BECN1,BID,BLZF1,BTG1,BTK,C3,C3AR1,C5,CACNA1A,CALCB,CALM1 (includes others),CALR,CAPN2,CARD6,CASP1,CASP4,CASP5,CASP7,CCDC170,CCL1,CCL2,CCL7,CCL8,CCNL1,CCR1,CCR2,CCRL2,CD14,CD160,CD163,CD1D,CD209,C…
IRF7	3.141	Activated	9.386	8.03e-44	ADAR,APOBEC3G,C5,CARD16,CASP4,CCL8,CCNA1,CCRL2,CD40,CMPK2,CXCL10,CXCL9,DDX58,DHX58,DNAJA1,FAM26F,FCGR1A,GBP1,GBP3,GBP4,GBP5,HELZ2,HERC5,IDO1,IFI16,IFI35,IFI44,IFI44L,IFI6,IFIH1,IFIT1,IFIT2,IFIT3,IFITM1,IFITM2,IFITM3,IFNK,IL12A,IL15,IL15RA,IL27,IL4I1,IRF1,IRF7,IRF8,IRF9,IRGM,ISG15,ISG20,JAK2,LILRA5,MAP3K8,MCL1,MICB,MX1,MX2,NAMPT,NMI,NT5C3A,OAS1,OAS2,OAS3,OASL,PARP12,PARP14,PELI1,PHF11,PLAC8,PLSCR1…
IFNA2		Activated	8.854	8.09e-41	APOL6,ARL5A,ATF5,B2M,BCL2,BST2,C19orf66,CCDC92,CCL2,CCL8,CD28,CD86,CDKN1A,CDKN2B,CEACAM1,CMPK2,CNP,CXCL10,CXCL11,CXCL9,DDX58,DDX60,DPP4,EIF2AK2,EPB41L3,FAS,GBP1,GBP2,GPATCH11,HBEGF,HERC5,HERC6,HIF1A,HLA-A,HLA-B,HLA-C,HLA-E,HSH2D,HSPA6,IFI16,IFI27,IFI35,IFI44,IFI44L,IFI6,IFIH1,IFIT1,IFIT2,IFIT3,IFIT5,IFITM1,IFITM2,IFITM3,IL1B,IRF1,IRF5,IRF7,IRF9,ISG15,ISG20,LGALS3BP,LILRB2,LILRB4,LY6E,LYN,MAL,MMP9…
Interferon alpha		Activated	9.523	6.81e-39	ADAR,AIM2,ANXA5,APOBEC3A,APOBEC3B,APOBEC3F,APOBEC3G,APOL1,APOL2,APOL3,AUTS2,B2M,BAK1,BCL2,BCL3,BCR,BST2,C3,C3AR1,CASP1,CCL2,CCL7,CCNA1,CCR1,CD1D,CD209,CD38,CD40,CD86,CDKN1A,CDKN2D,CEACAM1,CIITA,CSF2RB,CXCL1,CXCL10,CXCL11,CXCL8,CXCL9,CYB561,DDX58,DEFB1,DHX58,EIF2AK2,FAS,FCGR1A,FCGR2B,GATA3,GBP1,GBP2,GBP3,HLA-A,HLA-B,HLA-C,HLA-G,ICAM1,IDO1,IFI16,IFI27,IFI35,IFI6,IFIH1,IFIT1,IFIT2,IFIT3,IFITM1,IFITM…
poly rI:rC-RNA		Activated	9.779	5.75e-36	ABCA1,ACSL3,ADAR,AGRN,APOBEC3G,ATF3,ATP6V0A2,B2M,BAK1,BCL2,BST2,BTN3A3,C2,C3,CASP7,CCL2,CCL8,CD14,CD209,CD274,CD36,CD40,CD40LG,CD44,CD74,CD86,CDC14A,CEBPB,CFB,CFLAR,CLEC7A,CNP,CXCL1,CXCL10,CXCL11,CXCL8,CXCL9,DDX58,DEFB1,DHX58,DUSP1,DUSP5,EIF2AK2,FAS,FCGR1A,FCGR2B,GADD45B,GBP1,GBP2,GCH1,HLA-A,HLA-B,HLA-C,HLA-E,HLA-F,HLA-G,HLA-J,ICAM1,IDO1,IFI16,IFI27,IFIH1,IFIT1,IFIT2,IFIT3,IFIT5,IFNK,IL12A,IL15,I…
IFNL1		Activated	6.633	6e-32	APOL6,ATF3,BST2,C19orf66,CD40,CXCL10,CXCL11,CXCL8,CXCL9,DDX58,DDX60,EIF2AK2,GBP1,GPATCH11,HERC5,HERC6,HLA-C,IFI27,IFI35,IFI44,IFI44L,IFI6,IFIH1,IFIT1,IFIT2,IFIT3,IFIT5,IFITM1,IFITM3,IRF9,ISG15,ISG20,LGALS3BP,MX1,OAS1,OAS2,OAS3,OASL,PHF11,PLSCR1,PML,PSMB9,RARRES3,RSAD2,SAMD9,SP100,SP110,STAT1,TDRD7,TLR2,TMEM140,TRIM14,TRIM22,UBE2L6,USP18,ZC3HAV1
Ifnar		Activated	7.301	1.31e-30	APOBEC3B,B2M,C3,CCL2,CD274,CD40,CD74,CD86,CXCL10,DDX58,EIF2AK2,FCER1G,GBP2,HLA-A,HLA-E,HLA-G,IDO1,IFI16,IFI35,IFIH1,IFIT2,IFIT3,IFITM3,IL15,IL1B,IRF1,IRF7,IRF8,IRF9,ISG20,ITGA4,MMP9,MYD88,NLRC5,OAS1,OAS2,OASL,PDCD1LG2,PNPT1,PSMB8,PSMB9,RNF213,RSAD2,SPP1,STAT1,STAT2,TAP1,TAP2,TAPBP,TLR2,TLR3,TNF,TNFSF10,TRIM21,UBE2L6,UNC93B1,USP18,XAF1,ZBP1
MAPK1		Inhibited	-5.68	6.6e-30	ACO1,ADAR,APOL6,ARSB,ATF3,ATP1B1,BCL2,BLZF1,BST2,BTN3A3,CAPN2,CCL1,CCL2,CDH2,CDK5R1,CDKN1A,CFB,CHST7,CPPED1,CTSB,CXCL11,CXCL8,DDX58,DEPTOR,DUSP1,EIF2AK2,EMP1,ERAP1,ERP29,FAM20A,FCMR,GATA3,GBP1,GBP2,GBP5,GNG2,GRAMD1B,H2AFV,HERC5,HLA-B,HLA-C,HLA-DMA,HLA-E,HMOX1,IFI16,IFI27,IFI35,IFI44,IFI6,IFIH1,IFIT1,IFIT2,IFIT3,IFIT5,IFITM1,IFITM3,IGF2BP3,IL12RB1,IL1B,IL1RN,IRF7,IRF9,ISG15,ISG20,JUN,JUNB,JUND,LAG…
STAT1	2.321	Activated	7.844	6.44e-27	ABCA1,ACOD1,APOBEC3B,APOBEC3G,APOL6,B2M,BATF2,BTG1,C3,CASP1,CASP2,CASP4,CCL2,CCRL2,CD14,CD274,CD40,CD86,CDKN1A,CEACAM1,CFB,CIITA,CMPK2,CREM,CSF3R,CXCL10,CXCL11,CXCL8,CXCL9,DPP4,EIF2AK2,FAM26F,FAS,FCER1G,FCGR1A,FCGR2B,FGL2,GATA3,GBP1,GBP2,GBP3,GBP5,GBP6,HERC6,HIF1A,HTRA1,ICAM1,IDO1,IFI16,IFI27,IFI35,IFI6,IFIT1,IFIT2,IFIT3,IFITM1,IFITM2,IFITM3,IL12A,IL15,IL15RA,IL1B,IL31RA,IRF1,IRF5,IRF7,IRF8,IRF9,…
Low dose
IRF7		Activated	6.186	3.62e-60	ADAR,CMPK2,DDX58,FCGR1A,GBP1,GBP4,GBP5,HELZ2,HERC5,IFI16,IFI35,IFI44,IFI44L,IFI6,IFIH1,IFIT1,IFIT2,IFIT3,IFITM3,IRF1,ISG15,MX1,MX2,OAS1,OAS2,OAS3,OASL,PARP12,PARP14,PLSCR1,RSAD2,SAMD9L,STAT1,STAT2,TAP1,TAP2,TRIM22,UBE2L6,XAF1,ZBP1
IFNL1		Activated	5.13	1.14e-45	APOL6,DDX58,DDX60,EIF2AK2,GBP1,HERC5,IFI35,IFI44,IFI44L,IFI6,IFIH1,IFIT1,IFIT2,IFIT3,IFITM3,ISG15,MX1,OAS1,OAS2,OAS3,OASL,PLSCR1,RSAD2,SP110,STAT1,TRIM22,UBE2L6
IFNA2		Activated	5.788	2.67e-45	APOL6,CMPK2,DDX58,DDX60,EIF2AK2,GBP1,GBP2,HERC5,IFI16,IFI35,IFI44,IFI44L,IFI6,IFIH1,IFIT1,IFIT2,IFIT3,IFITM3,IRF1,ISG15,MX1,MX2,OAS1,OAS2,OAS3,PARP12,PARP9,PLSCR1,RSAD2,SP110,STAT1,TAP1,UBE2L6,XAF1,ZBP1
STAT1	0.83	Activated	4.974	4.85e-42	APOBEC3B,APOL6,BATF2,CD274,CMPK2,EIF2AK2,FCGR1A,GBP1,GBP2,GBP5,ICAM1,IFI16,IFI35,IFI6,IFIT1,IFIT2,IFIT3,IFITM3,IRF1,ISG15,MX1,OAS2,OASL,PARP9,RNF213,RSAD2,SERPING1,SP110,STAT1,STAT2,TAP1,TRAFD1,TRIM22,TYMP,WARS
MAPK1		Inhibited	-5.807	3.7e-40	ADAR,APOL6,DDX58,EIF2AK2,GBP1,GBP2,GBP5,HERC5,IFI16,IFI35,IFI44,IFI6,IFIH1,IFIT1,IFIT2,IFIT3,IFITM3,ISG15,LAMP3,LAP3,MX2,OAS1,OAS2,OAS3,OASL,PARP12,PLSCR1,SECTM1,SP110,STAT1,STAT2,TAP1,TRANK1,TRIM22,TRIM25,UBE2L6
IRF3		Activated	5.243	1.12e-38	APOBEC3B,CMPK2,DDX58,FCGR1A,GBP1,GBP5,HELZ2,IFI16,IFI44,IFI6,IFIH1,IFIT1,IFIT2,IFIT3,IFITM3,ISG15,OAS1,OAS2,OAS3,OASL,PARP12,PARP14,RSAD2,SAMD9L,STAT1,STAT2,TAP1,UBE2L6,ZBP1
PRL		Activated	5.726	1.26e-38	ADAR,CMPK2,DDX58,DTX3L,EIF2AK2,EPSTI1,HELZ2,HERC5,IFI35,IFI44,IFI44L,IFI6,IFIH1,IFIT1,IFIT3,IRF1,ISG15,LAMP3,MX2,OAS1,OAS2,OAS3,PARP12,PARP14,PLSCR1,RSAD2,SAMD9L,SP110,STAT1,STAT2,TRIM25,XAF1,ZCCHC2
Ifnar		Activated	4.807	1.47e-37	APOBEC3B,CD274,DDX58,EIF2AK2,GBP2,IFI16,IFI35,IFIH1,IFIT2,IFIT3,IFITM3,IRF1,OAS1,OAS2,OASL,RNF213,RSAD2,STAT1,STAT2,TAP1,TAP2,UBE2L6,XAF1,ZBP1
Interferon alpha		Activated	5.543	1.73e-36	ADAR,APOBEC3B,APOL1,APOL2,DDX58,EIF2AK2,FCGR1A,GBP1,GBP2,ICAM1,IFI16,IFI35,IFI6,IFIH1,IFIT1,IFIT2,IFIT3,IFITM3,IRF1,ISG15,MX1,MX2,OAS1,OAS2,RSAD2,STAT1,STAT2,TAP1,TAP2,TRIM22,TYMP,UBE2L6,WARS,ZBP1
IFNG		Activated	6.655	3.52e-34	APOL1,APOL6,BATF2,CD274,CMPK2,DDX58,DTX3L,EIF2AK2,FCGR1A,FCGR1B,GBP1,GBP2,GBP4,GBP5,ICAM1,IFI16,IFI35,IFI44,IFI44L,IFI6,IFIH1,IFIT1,IFIT2,IFIT3,IFITM3,IRF1,ISG15,LAMP3,MX1,MX2,OAS1,OAS2,OAS3,OASL,PARP9,PLAUR,RSAD2,SBNO2,SERPING1,SP110,STAT1,STAT2,TAP1,TAP2,TRAFD1,TRIM22,TYMP,UBE2L6,WARS
